# Supplementary material for: Transcriptome profiling of monocytes from XLA patients revealed the innate immune function dysregulation due to the BTK gene expression deficiency
Source: Sci Rep. 2017 Jul 28;7:6836. doi: 10.1038/s41598-017-06342-5 (PMC5533715; doi:10.1038/s41598-017-06342-5)
Supplement: Supplementary file 2 — Supplementary Table S1 [file 41598_2017_6342_MOESM2_ESM.xls]

## Sheet: Sheet1
Transcriptome profiling of monocytes from XLA patients revealed the innate immune function dysregulation due to the BTK gene expression deficiency. Hoda Mirsafian, Adiratna Mat Ripen, Wai-Mun Leong, Chai Teng Chear, Saharuddin Bin Mohamad, Amir Feisal Merican.
Supplementary Table S1: List of DE protein-coding genes in primary monocytes of XLA patients compared to healthy subjects.
Gene Name	Chromosome	FPKM-Healthy	FPKM-Patinets	log2 (fold-change)	q-value
KCNMA1	10	0.0519476	1.49041	4.84251	0.000846912
UTF1	10	0.122524	2.46573	4.33088	0.000846912
LRRC26	9	0.0843423	1.49147	4.14434	0.000846912
CLIC3	9	0.46531	8.22455	4.14367	0.000846912
COL6A2	21	0.206435	3.4272	4.05327	0.000846912
GZMM	19	0.560778	9.18781	4.03422	0.000846912
CNIH3	1	1.50141	23.9122	3.99336	0.00887865
DGCR14	22	6.28177	81.5351	3.69818	0.00247561
SH2D2A	1	0.243494	2.91865	3.58334	0.000846912
GZMB	14	5.9343	67.5878	3.50961	0.000846912
RPS26	12	22.1783	250.317	3.49654	0.000846912
GNLY	2	7.4109	83.4504	3.4932	0.000846912
CCDC107	9	0.159596	1.73195	3.43991	0.000846912
RBPMS2	15	0.764747	7.97082	3.38167	0.000846912
TMEM238	19	0.244896	2.5021	3.3529	0.000846912
RCOR2	11	0.0229659	0.229652	3.32188	0.00419289
ZBTB48	1	1.60014	15.4118	3.26777	0.000846912
S1PR5	19	0.699251	6.62105	3.24318	0.000846912
PLEKHF1	19	0.257557	2.31631	3.16886	0.000846912
KLHL35	11	0.147569	1.32165	3.16288	0.000846912
GPR25	1	0.0563031	0.480377	3.09288	0.00179544
SLC25A33	1	1.08038	9.0784	3.0709	0.0031168
ZNF683	1	0.192554	1.58886	3.04466	0.000846912
BPIFB3	20	0.0831817	0.678405	3.02781	0.00584627
NT5DC4	2	0.56927	4.63605	3.02571	0.00633704
NDUFA3	19	9.75379	78.1086	3.00145	0.00275818
DPM3	1	6.26563	48.7853	2.96091	0.000846912
ATP5D	19	11.9262	92.5263	2.95573	0.000846912
NKG7	19	11.5886	89.2693	2.94545	0.000846912
PRF1	10	4.14483	31.5461	2.92808	0.000846912
PPDPF	20	17.5021	131.419	2.90857	0.000846912
GLI4	8	7.08629	52.8269	2.89817	0.00382081
HSD11B1L	19	61.2333	451.338	2.88182	0.000846912
RPL35	9	128.661	937.774	2.86566	0.000846912
NMUR1	2	0.126641	0.905188	2.83747	0.000846912
FGFBP2	4	2.76861	19.7606	2.83539	0.000846912
TMEM160	19	6.11146	43.5044	2.83157	0.000846912
MYOM2	8	1.49341	10.6069	2.82832	0.000846912
RAB13	1	7.5019	53.065	2.82243	0.00447714
LAG3	12	0.160947	1.13456	2.81747	0.000846912
NXT1	20	3.99239	27.4791	2.78301	0.00475724
CARD11	7	2.08904	14.1612	2.76103	0.00374811
BCAS2	1	10.0241	67.2633	2.74635	0.00269393
CSNK2B	6	61.9901	415.464	2.74461	0.00331101
KLRB1	12	0.398916	2.6698	2.74258	0.000846912
PDRG1	20	2.14134	14.2693	2.73633	0.00416914
CHCHD10	22	10.029	66.6934	2.73337	0.000846912
SCGB3A2	5	0.248623	1.64949	2.72999	0.00215654
ST8SIA5	18	0.120122	0.784871	2.70796	0.00152971
TRMT61A	14	2.14396	13.9814	2.70516	0.00204354
IL32	16	3.97167	25.598	2.68821	0.00185958
RNF208	9	0.869898	5.59227	2.68452	0.000846912
KRT10	17	1.2719	8.13478	2.67712	0.000846912
RAB1A	2	43.2233	275.551	2.67244	0.00108546
MATK	19	0.808182	5.14408	2.67016	0.000846912
ASCL2	11	3.28919	20.3965	2.63251	0.000846912
HBQ1	16	0.687018	4.22861	2.62176	0.000846912
DNPH1	6	4.86767	29.8899	2.61835	0.000846912
ZC3H18	16	13.5597	83.0122	2.614	0.00807366
B2M	15	2353.76	14350.2	2.60803	0.00169275
TESC	12	24.3309	146.848	2.59347	0.00275818
PPP2R5B	11	7.08428	42.3471	2.57957	0.00364327
RPS21	20	192.045	1118.56	2.54213	0.000846912
ATP5E	20	27.3367	158.847	2.53873	0.00145638
NUDT8	11	0.265793	1.54363	2.53796	0.000846912
HES4	1	2.46186	14.1168	2.51959	0.000846912
NAA38	17	10.0023	57.1408	2.51419	0.00192289
BRI3	7	95.7155	545.842	2.51166	0.000846912
HOPX	4	0.85932	4.8714	2.50307	0.000846912
CST7	20	4.2326	23.6792	2.484	0.000846912
SPEG	2	0.0789379	0.437975	2.47206	0.00215495
NDUFB7	19	20.9646	116.035	2.46853	0.000846912
DNAJC19	3	5.68908	31.1174	2.45145	0.00423519
SERP2	13	0.0375283	0.204955	2.44926	0.00887865
MYLPF	16	0.255838	1.39445	2.44639	0.00204354
SBK1	16	0.232936	1.26949	2.44624	0.000846912
TPGS1	19	3.85188	20.8978	2.43972	0.000846912
HSPB1	7	4.17977	22.5768	2.43335	0.000846912
SMDT1	22	20.1966	107.913	2.41769	0.000846912
RPS15	19	191.805	1016.38	2.40573	0.000846912
DEDD2	19	52.5838	278.631	2.40567	0.00414531
ZDHHC19	3	0.0484299	0.255294	2.39819	0.00134427
HYPK	15	168.271	884.428	2.39396	0.000846912
HIST1H2AE	6	5.57793	29.1101	2.38372	0.000846912
THOC6	16	14.8788	77.2998	2.37721	0.00212612
MAL	2	0.189751	0.984366	2.37509	0.00134427
PRKCDBP	11	0.540168	2.79973	2.37381	0.000846912
LCNL1	9	2.13742	11.0238	2.36667	0.00383479
KLRD1	12	0.927892	4.7777	2.36429	0.000846912
LAGE3	X	3.82275	19.2974	2.33572	0.00434284
MT2A	16	10.9678	55.1302	2.32957	0.000846912
NDUFS6	5	18.2231	90.9392	2.31914	0.000846912
RPS19	19	274.796	1367.59	2.31521	0.000846912
BOLA3	2	1.11523	5.53758	2.31192	0.00215654
SYT1	12	0.0936548	0.464352	2.30979	0.00127147
MYEOV2	2	19.6321	96.9691	2.30431	0.000846912
SGCA	17	0.112654	0.552601	2.29434	0.000846912
PPP1R14B	11	8.29031	40.4927	2.28816	0.00138031
CTSW	11	4.89546	23.8221	2.28279	0.00435427
HOXA1	7	1.12852	5.48924	2.28217	0.00471578
RPH3A	12	6.63715	32.065	2.27236	0.00263882
KLRC1	12	3.14204	15.1657	2.27103	0.000846912
PPP1R35	7	6.22176	29.8606	2.26285	0.000846912
IER5L	9	2.35627	11.27	2.25792	0.000846912
ZNF428	19	4.03605	19.3034	2.25784	0.000846912
RPL37A	2	422.814	2008.17	2.24778	0.000846912
PRSS23	11	0.458409	2.16638	2.24058	0.00849605
SLC1A7	1	0.0390094	0.184322	2.24034	0.000846912
NCR1	19	0.392673	1.85403	2.23926	0.000846912
TMA7	3	50.8996	239.985	2.23722	0.000846912
RAB20	13	10.7966	50.5082	2.22594	0.00926715
ZAP70	2	2.95296	13.7255	2.21662	0.000846912
MT1E	16	0.532748	2.47449	2.21561	0.00435427
ALKBH7	19	7.69748	35.6802	2.21266	0.00887865
TTC39A	1	0.118685	0.546727	2.20369	0.00677823
CENPB	20	25.3926	115.939	2.19089	0.000846912
MAD2L2	1	15.0419	68.3371	2.18368	0.00926715
RPS12	6	244.732	1108.64	2.17952	0.000846912
NT5C	17	7.18108	32.4019	2.17381	0.00849605
NDUFS7	19	22.253	100.041	2.16853	0.000846912
H2AFJ	12	17.5544	78.7843	2.16608	0.000846912
SDF2L1	22	6.89414	30.7403	2.15669	0.000846912
SMIM1	1	0.519438	2.30292	2.14844	0.00969007
MYL9	20	15.9147	70.506	2.14738	0.000846912
PROC	2	0.148447	0.655194	2.14198	0.00677823
METRN	16	0.74659	3.27658	2.1338	0.00445546
INO80E	16	11.996	52.6239	2.13316	0.00677823
DDRGK1	20	19.666	86.155	2.13123	0.00633704
LGALS12	11	7.78039	34.0502	2.12975	0.00260213
EVA1B	1	8.0161	35.0561	2.12869	0.000846912
PCBP2	12	133.258	579.137	2.11968	0.0027607
LGALS1	22	234.044	1012.38	2.11291	0.000846912
YBX1	1	133.358	575.665	2.10993	0.000846912
TSPO	22	110.231	475.538	2.10903	0.000846912
GOLGA7B	10	0.041258	0.177526	2.10528	0.00488129
GZMK	5	0.253582	1.09101	2.10514	0.00359838
AURKAIP1	1	14.8132	63.5804	2.1017	0.000846912
SIT1	9	0.345709	1.48168	2.09961	0.00331101
DUSP23	1	8.84279	37.7986	2.09576	0.000846912
LAMTOR2	1	18.7069	79.9321	2.0952	0.000846912
KCTD19	16	0.0841344	0.359156	2.09384	0.0021048
COX5B	2	36.3609	155.155	2.09325	0.000846912
PYCARD	16	61.5607	261.912	2.089	0.000846912
JOSD2	19	8.49699	36.1212	2.08782	0.000846912
PSMG4	6	3.00951	12.7451	2.08234	0.00425372
SKAP1	17	0.689004	2.91354	2.08019	0.000846912
CTU1	19	1.59451	6.73852	2.07932	0.000846912
RPL18A	19	276.804	1169.78	2.0793	0.000846912
ZNHIT1	7	11.1563	46.9722	2.07395	0.00677823
ACY3	11	0.267178	1.12228	2.07056	0.00275818
KRT7	12	0.225245	0.940582	2.06206	0.00383479
SELM	22	0.505782	2.11205	2.06205	0.000846912
RPL37	5	167.084	696.887	2.06035	0.000846912
MYO6	6	0.0375839	0.156402	2.05707	0.00969007
EDF1	9	60.9104	253.258	2.05585	0.00123645
RNF167	17	29.9854	124.172	2.05001	0.00138031
KRTCAP2	1	17.9474	74.0274	2.04429	0.000846912
DAZAP1	19	43.7585	180.06	2.04084	0.00212612
EMP3	19	88.6876	364.556	2.03934	0.000846912
NDUFA2	5	16.3167	67.07	2.03932	0.00534562
HIST3H2A	1	0.841866	3.45507	2.03705	0.000846912
CEBPA	19	44.3855	182.064	2.03628	0.000846912
NDUFB11	X	10.6164	43.3885	2.03102	0.00159496
NUDT1	7	6.8506	27.8381	2.02276	0.000846912
ATP5I	4	51.2115	206.025	2.00828	0.000846912
B3GAT3	11	5.18699	20.8171	2.0048	0.000846912
TMSB10	2	912.078	3658.87	2.00417	0.000846912
PRADC1	2	4.90034	19.5206	1.99404	0.00274601
HMGN1	21	44.8919	177.905	1.98658	0.00427911
DLGAP3	1	0.154904	0.613367	1.98538	0.00215654
COX7C	5	99.4614	393.23	1.98317	0.000846912
RABAC1	19	28.8955	114.088	1.98123	0.000846912
RPS16	19	386.427	1523.62	1.97923	0.000846912
TMEM14C	6	23.7952	93.7034	1.97743	0.00887865
CTB-55O6.8	19	2.25305	8.86918	1.97692	0.000846912
FKBP2	11	9.89698	38.937	1.97608	0.000846912
CLTB	5	16.9733	66.6013	1.97228	0.000846912
AP2S1	19	36.3657	142.573	1.97105	0.000846912
NDUFS5	1	33.8071	132.535	1.97097	0.000846912
ATPIF1	1	29.2711	114.682	1.97009	0.000846912
S100A10	1	149.007	582.959	1.96801	0.000846912
COX6C	8	32.8994	128.596	1.96671	0.00149095
RPL38	17	297.363	1162.14	1.96648	0.000846912
SYTL1	1	24.7905	96.585	1.96201	0.00275818
AKAP12	6	0.115576	0.449943	1.96091	0.000846912
FBP1	9	24.4563	95.0228	1.95807	0.00435427
CYBA	16	318.69	1238.15	1.95796	0.000846912
PYHIN1	1	0.754153	2.92874	1.95735	0.000846912
CATSPER1	11	3.27809	12.655	1.94878	0.000846912
SELENBP1	1	0.0835585	0.322131	1.94679	0.00275818
PTMA	2	234.111	902.405	1.94658	0.00152971
STRA13	17	5.99302	23.0853	1.94562	0.00807366
RPL35A	3	237.83	915.723	1.94498	0.000846912
NDUFB4	3	22.7236	87.4172	1.94373	0.000846912
HINT2	9	5.44548	20.9016	1.94048	0.00677823
KIAA1671	22	0.0602945	0.231385	1.9402	0.00383479
AZIN2	1	0.12571	0.480318	1.93389	0.000846912
CNKSR1	1	1.2858	4.90798	1.93247	0.000846912
CST3	20	462.034	1755.28	1.92563	0.000846912
GSTP1	11	97.5305	370.476	1.92545	0.000846912
ANKRD35	1	0.130203	0.494434	1.92502	0.00887865
OST4	2	138.363	525.076	1.92407	0.000846912
THYN1	11	10.4935	39.8077	1.92355	0.00145638
MAFK	7	5.31966	20.1401	1.92066	0.00306766
CLEC11A	19	2.76675	10.4583	1.91839	0.000846912
HHLA3	1	0.465293	1.75758	1.91738	0.00926715
H2AFZ	4	56.1202	211.007	1.9107	0.00152971
FAU	11	236.595	889.065	1.90987	0.000846912
CITED4	1	3.91699	14.691	1.90712	0.000846912
CPEB1	15	335.628	1257.92	1.9061	0.000846912
MBD3	19	45.5413	170.638	1.90569	0.000846912
DHRS7	14	48.2272	180.478	1.9039	0.00491856
RPS27	1	719.645	2688.36	1.90137	0.000846912
FCRL6	1	1.55675	5.79694	1.89675	0.00215654
CKM	19	0.104686	0.388802	1.89296	0.00402787
GIPC1	19	2.35608	8.73243	1.89	0.000846912
EOMES	3	0.317693	1.17577	1.8879	0.00275818
TRMT112	11	25.5866	94.5114	1.8851	0.00677823
PPP2R2B	5	0.158784	0.586281	1.88453	0.00383479
ASGR2	17	52.574	194.109	1.88444	0.000846912
PLA2G16	11	5.66252	20.8545	1.88085	0.000846912
PPFIA4	1	0.613746	2.2598	1.88048	0.00486026
RUVBL2	19	15.1469	55.761	1.88023	0.0040026
TMEM219	16	55.0169	202.302	1.87856	0.00331101
LAMTOR4	7	55.2779	203.169	1.87791	0.000846912
TCEA3	1	0.268146	0.985314	1.87757	0.00215654
PPA1	10	26.3176	96.6572	1.87685	0.00215654
SYF2	1	48.8588	179.442	1.87683	0.00926715
RPLP1	15	283.202	1036.87	1.87234	0.000846912
ATP1A3	19	0.145223	0.530476	1.86901	0.00633704
HYAL2	3	23.0224	83.623	1.86086	0.00166041
SEC61B	9	32.9787	119.656	1.85928	0.000846912
SEC61G	7	24.8887	90.1194	1.85635	0.000846912
RPS20	8	331.271	1198.86	1.85558	0.000846912
OXLD1	17	6.631	23.9243	1.85118	0.000846912
LYAR	4	11.0035	39.6959	1.85103	0.00451202
MAP1LC3A	20	1.06229	3.80728	1.84158	0.00719947
GPR162	12	15.5617	55.6411	1.83815	0.00314197
OCIAD2	4	0.895637	3.19935	1.83679	0.00969007
ARL10	5	49.4132	176.32	1.83523	0.000846912
LAMP1	13	60.6617	216.183	1.8334	0.000846912
NTNG2	9	5.66762	20.1808	1.83217	0.00343908
GATA3	10	0.412464	1.46823	1.83174	0.00331101
LY86	6	64.4644	228.767	1.8273	0.00331101
RARRES3	11	14.4912	51.3357	1.82479	0.000846912
NUP214	9	34.6524	122.473	1.82144	0.000846912
FCER2	19	1.27071	4.49034	1.82119	0.00215654
GPX4	19	77.8617	274.675	1.81874	0.0023754
DCXR	17	8.60397	30.2578	1.81423	0.000846912
GAMT	19	0.430639	1.51305	1.81291	0.00849605
SDHAF1	19	3.96516	13.9279	1.81253	0.000846912
GFER	16	7.35735	25.8143	1.81091	0.00259158
S100A9	1	2802.93	9826.77	1.80978	0.000846912
UQCR10	22	14.3286	50.2207	1.80938	0.000846912
NT5C3B	17	3.49344	12.2434	1.80929	0.00286625
VEGFB	11	1.97757	6.92569	1.80823	0.000846912
KRT72	12	0.14418	0.504657	1.80743	0.0076492
B3GALT6	1	6.16139	21.5248	1.80467	0.00534562
COMMD6	13	36.1454	125.934	1.80079	0.000846912
PMM1	22	6.51549	22.6284	1.79619	0.00172752
CAMTA1	1	15.806	54.7205	1.79161	0.000846912
RPS19BP1	22	14.5793	50.4233	1.79017	0.000846912
TYROBP	19	513.756	1774.96	1.78863	0.000846912
KLF2	19	63.1265	217.328	1.78355	0.000846912
UBL5	19	72.4273	249.323	1.78341	0.000846912
DNTTIP1	20	26.4234	90.8687	1.78197	0.00215495
UPK3A	22	1.98532	6.81792	1.77996	0.00152971
POMC	2	0.94534	3.24431	1.77901	0.00584627
MALSU1	7	5.10611	17.4975	1.77685	0.00162599
PTRHD1	2	7.15478	24.4974	1.77565	0.0028169
SAC3D1	11	2.27307	7.77544	1.77428	0.00926715
CRIP2	14	0.397206	1.35734	1.77282	0.00138031
GPR137	11	7.06243	24.0916	1.77029	0.00429445
FBXL15	10	5.7443	19.5515	1.76708	0.000846912
ADCK2	7	42.3667	144.18	1.76687	0.00152971
CETN2	X	6.32222	21.5137	1.76675	0.00286625
KCTD14	11	33.974	115.288	1.76274	0.000846912
SNRPD2	19	32.1241	108.836	1.76043	0.000846912
PPP4C	16	66.7398	225.935	1.75929	0.00275818
RPL13	16	644.52	2181.02	1.7587	0.000846912
TSR3	16	11.9186	40.2986	1.75751	0.000846912
EBPL	13	4.04246	13.6621	1.75688	0.000846912
LEAP2	5	20.6147	69.558	1.75454	0.000846912
RPS23	5	553.467	1867.43	1.75448	0.000846912
TPM2	9	1.56201	5.26776	1.75379	0.00383479
GJC2	1	0.0574499	0.19371	1.75353	0.00451202
YPEL3	16	47.6491	160.409	1.75123	0.000846912
CD14	5	141.377	475.244	1.74912	0.00215654
RPL36AL	14	55.8884	187.775	1.74838	0.000846912
CUTA	6	22.3963	75.0793	1.74516	0.000846912
NSMCE1	16	14.0023	46.9219	1.7446	0.00138031
RPL31	2	501.488	1680.21	1.74436	0.00275818
RP11-637O19.3	6	21.0915	70.4645	1.74023	0.0014188
MARCO	2	13.1524	43.9284	1.73983	0.000846912
ATP5J	21	24.6954	82.4368	1.73905	0.00263029
CEBPB	20	78.3232	260.941	1.73621	0.000846912
REEP4	8	21.3623	70.9779	1.7323	0.00633704
SSR4	X	48.1722	159.863	1.73056	0.00633704
SPATC1L	21	1.66007	5.50842	1.7304	0.000846912
NUBP1	16	23.6717	78.4795	1.72915	0.00367097
ENHO	9	1.01231	3.34845	1.72584	0.00486026
PLAGL1	6	29.0046	95.9029	1.72529	0.00331101
COX17	3	10.805	35.6851	1.72362	0.000846912
SNRPC	6	17.5597	57.9901	1.72354	0.000846912
UQCRFS1	19	11.408	37.6462	1.72246	0.00352393
TIGIT	3	0.383541	1.26542	1.72216	0.00130863
PRDX1	1	65.6629	216.603	1.7219	0.00383479
CHMP4B	20	71.7287	236.522	1.72135	0.000846912
S100A6	1	366.469	1207.64	1.72043	0.000846912
UPP1	7	29.199	95.9667	1.71661	0.00633704
SOX13	1	0.144978	0.475816	1.71457	0.00383479
RPL24	3	204.984	669.92	1.70847	0.000846912
BAD	11	8.70226	28.4177	1.70733	0.00215654
SLC22A18	11	7.83782	25.5946	1.70732	0.00250344
RPLP2	11	334.376	1086.94	1.70073	0.000846912
HIST1H2BO	6	3.97959	12.9274	1.69974	0.00112163
FAM195B	17	15.5015	50.3472	1.69951	0.000846912
FTH1	11	2091.33	6766.33	1.69395	0.000846912
BOLA1	1	2.00763	6.48097	1.69071	0.00275818
BLVRB	19	48.8302	157.55	1.68996	0.000846912
APBB2	4	0.135318	0.436528	1.68972	0.000846912
TIMM17B	X	12.9036	41.4964	1.68521	0.00275818
TP53TG3D	16	0.0756761	0.243019	1.68316	0.00381048
COX4I1	16	160.925	516.697	1.68293	0.000846912
CHST13	3	8.20133	26.2872	1.68043	0.00719947
DHRS3	1	2.17925	6.96393	1.67607	0.00152971
TXNL4A	18	20.3795	64.8348	1.66965	0.000846912
RRAS	19	23.1309	73.5522	1.66894	0.000846912
NRM	6	76.9815	244.722	1.66856	0.000846912
SNRPE	1	14.2537	45.3	1.66818	0.000846912
PFN1	17	454.247	1442.7	1.66722	0.000846912
PFDN4	20	8.2955	26.3191	1.66571	0.00412336
ARHGDIB	12	310.253	983.18	1.66401	0.00331101
ASNA1	19	19.4993	61.7581	1.6632	0.000846912
OSTC	4	29.3897	92.9624	1.66134	0.00383479
CLDN15	7	27.5706	87.1245	1.65995	0.000846912
DRAP1	11	50.6583	159.938	1.65864	0.000846912
EIF4EBP1	8	17.1673	54.1747	1.65796	0.000846912
MAF1	8	61.6949	194.485	1.65643	0.0033476
RNF181	2	29.9096	94.2308	1.65559	0.000846912
RPL30	8	494.303	1556.14	1.6545	0.000846912
NOXA1	9	2.50412	7.84589	1.64763	0.00677823
JAKMIP1	4	0.116617	0.363981	1.64208	0.00887865
UBA52	19	320.629	1000.21	1.64132	0.000846912
AL021546.6	12	60.1615	187.504	1.64001	0.00383479
U2AF2	19	74.5419	232.272	1.63969	0.0020727
RRP36	6	15.2512	47.5136	1.63942	0.00849605
RPL34	4	392.682	1220.64	1.6362	0.000846912
CSTB	21	19.4012	60.2514	1.63485	0.000846912
POLE4	2	22.7514	70.6378	1.63448	0.000846912
NME1	17	81.6869	253.375	1.63309	0.000846912
BAX	19	47.8735	148.032	1.62861	0.000846912
MPG	16	13.0186	40.2336	1.62783	0.000846912
SSNA1	9	23.4711	72.5129	1.62736	0.00195403
ATP5G2	12	96.899	299.359	1.62732	0.000846912
BRE	2	54.918	169.383	1.62494	0.0031168
PSMG3	7	4.9406	15.2172	1.62294	0.00130863
MINOS1	1	22.704	69.837	1.62104	0.0020727
RPS11	19	777.526	2391.61	1.62102	0.000846912
SART1	11	26.9164	82.5816	1.61734	0.000846912
POP4	19	24.5381	75.1288	1.61434	0.00274601
RPL9	4	211.204	646.28	1.61352	0.000846912
VAMP5	2	97.4298	298.032	1.61303	0.000846912
PCBP1	2	126.108	384.298	1.60757	0.000846912
ELANE	19	7.96786	24.2744	1.60717	0.000846912
RPL19	17	497.313	1512.32	1.60453	0.000846912
GPKOW	X	7.99061	24.2579	1.60208	0.00212612
YBX3	12	73.7511	223.77	1.60128	0.00383479
COTL1	16	441.593	1338.61	1.59995	0.00152971
COX6B1	19	59.3886	179.973	1.59952	0.000846912
BLOC1S2	10	26.976	81.7305	1.5992	0.000846912
FAM89B	11	34.3735	104.138	1.59913	0.000846912
HNRNPA0	5	9.61543	29.1017	1.59768	0.000846912
MAGOH	1	20.2912	61.3745	1.59678	0.00486026
TRPM4	19	1.12698	3.40633	1.59576	0.0027607
GNB2	7	93.118	281.108	1.59399	0.00440983
RPL23A	17	215.001	647.562	1.59067	0.000846912
BRMS1	11	29.9836	90.2662	1.59001	0.00138031
ZNF787	19	12.0603	36.2738	1.58866	0.000846912
COX14	12	12.1917	36.6106	1.58636	0.00198484
AMDHD2	16	129.993	390.172	1.58567	0.000846912
NENF	1	7.46769	22.3782	1.58336	0.000846912
RPL14	3	196.491	588.731	1.58314	0.000846912
CWC15	11	16.1001	48.0905	1.57868	0.00301709
HNRNPH2	X	322.573	963.349	1.57843	0.000846912
LRCH4	7	79.2874	236.152	1.57455	0.00250344
NDUFAB1	16	16.0405	47.7633	1.57418	0.000846912
VSTM1	19	23.6402	70.3362	1.57303	0.00493215
GP1BB	22	86.2168	256.27	1.57162	0.000846912
POP7	7	6.16034	18.3093	1.57149	0.000846912
CLPP	19	9.33733	27.748	1.5713	0.0028169
STOML2	9	15.3763	45.6798	1.57085	0.00304609
BATF	14	6.45233	19.1671	1.57074	0.000846912
S100A11	1	302.398	898.111	1.57044	0.000846912
FKBP8	19	66.9675	198.627	1.56853	0.000846912
PVALB	22	2.12173	6.29202	1.56828	0.00123645
LST1	6	190.557	564.817	1.56756	0.000846912
GTF3C6	6	12.2814	36.3064	1.56375	0.000846912
ALKBH2	12	1.53735	4.54262	1.56308	0.00534562
IER2	19	63.9161	188.513	1.56041	0.00215654
SIVA1	14	12.5717	36.9787	1.55651	0.000846912
BLVRA	7	69.3635	203.993	1.55627	0.00377365
RPL11	1	569.039	1673.06	1.55589	0.000846912
KLHDC3	6	30.6878	90.1359	1.55444	0.00138031
RPS3A	4	324.285	952.303	1.55416	0.000846912
RGS19	20	90.7786	265.794	1.54988	0.000846912
RPL29	3	225.351	659.437	1.54906	0.000846912
PPIB	15	102.233	298.967	1.54813	0.000846912
EEF1D	8	193.524	565.912	1.54807	0.000846912
PLEKHG5	1	0.754635	2.20435	1.5465	0.00123645
ECHS1	10	16.3238	47.5947	1.54382	0.00127147
COA3	17	10.3847	30.2721	1.54352	0.000846912
RPL12	9	294.679	856.917	1.54001	0.000846912
GPX1	3	395.997	1150.93	1.53923	0.000846912
PRICKLE4	6	55.8229	162.115	1.53809	0.000846912
CLDND2	19	18.5693	53.8532	1.53611	0.000846912
FTL	19	2079.62	6027.46	1.53523	0.000846912
FAM26F	6	30.4415	88.2009	1.53475	0.000846912
PUS1	12	5.57082	16.1317	1.53394	0.00331101
RBX1	22	20.1146	58.2032	1.53286	0.000846912
BLOC1S4	4	3.98131	11.5176	1.53252	0.000846912
RPS25	11	196.95	569.58	1.53207	0.000846912
HSPBP1	19	5.37159	15.5121	1.52997	0.000846912
PLD4	14	14.1783	40.8567	1.52689	0.000846912
LSM5	7	6.74108	19.4212	1.52658	0.0076492
S1PR4	19	28.3671	81.6221	1.52474	0.000846912
UBB	17	148.396	425.905	1.52108	0.00435427
CENPW	6	3.27737	9.40497	1.52089	0.0076492
RPS8	1	332.219	952.997	1.52034	0.000846912
RPL10	X	711.327	2036.6	1.51758	0.000846912
GNG11	7	20.6536	59.1213	1.51728	0.000846912
NPM3	10	2.03067	5.8115	1.51696	0.00215654
SRSF7	2	73.6077	210.188	1.51375	0.00471578
RPL5	1	251.697	718.547	1.51339	0.000846912
ITGAE	17	9.44924	26.9375	1.51135	0.00435427
PAFAH1B3	19	3.20409	9.13382	1.51131	0.00677823
OCEL1	19	8.99065	25.626	1.51111	0.00152971
CISD3	17	5.37284	15.3111	1.51082	0.00275818
CHMP2A	19	45.0787	128.447	1.51066	0.000846912
LMNB2	19	15.5208	44.2076	1.51009	0.00584627
MPST	22	11.5111	32.7715	1.50942	0.00534562
PSMD4	1	58.0281	165.146	1.50892	0.000846912
TOMM7	7	111.33	316.775	1.50861	0.000846912
MOSPD3	7	4.96956	14.1308	1.50765	0.00435427
POMP	13	13.8015	39.24	1.5075	0.000846912
RPP25L	9	5.83068	16.5761	1.50737	0.000846912
PCNA	20	12.1675	34.5653	1.50629	0.00306766
SEMA6B	19	0.252694	0.717261	1.5051	0.00100895
PSMB3	17	52.9051	149.8	1.50156	0.000846912
NRGN	11	469.898	1330.45	1.5015	0.000846912
CNPY3	6	112.102	317.259	1.50085	0.00849605
PDCD5	19	12.5483	35.4918	1.5	0.00152971
SNRPF	12	5.38242	15.1991	1.49766	0.000846912
LLfos-48D6.2	19	642.997	1813.97	1.49627	0.000846912
PNPLA2	11	70.2866	198.249	1.49599	0.00338411
OSCAR	19	70.5098	198.734	1.49494	0.00192289
BAMBI	10	0.448882	1.2646	1.49427	0.00145638
BCL11B	14	0.414627	1.168	1.49416	0.00145638
COPS6	7	30.999	87.2927	1.49364	0.0040026
STRAP	12	25.5072	71.7903	1.49288	0.00100895
NOP10	15	50.1716	141.177	1.49257	0.000846912
NGFRAP1	X	18.5945	52.2922	1.49172	0.000846912
SNRPG	2	19.993	56.1643	1.49016	0.00127147
RPL41	12	262.064	735.51	1.48883	0.00162599
BANF1	11	22.9173	64.3137	1.48869	0.000846912
TSSC4	11	12.1653	34.1212	1.4879	0.00849605
SGTA	19	15.8839	44.5082	1.48651	0.00384866
COPZ2	17	1.23269	3.45345	1.48623	0.00383479
RNF187	1	17.6429	49.3645	1.48439	0.00807366
PMVK	1	8.37075	23.367	1.48104	0.000846912
UTP3	4	12.7929	35.6964	1.48044	0.00291328
GFI1B	9	18.3108	51.023	1.47845	0.00123645
YDJC	22	6.92083	19.2821	1.47825	0.000846912
ARL6IP1	16	473.814	1319.81	1.47794	0.000846912
NDUFA12	12	22.1606	61.6353	1.47576	0.000846912
HCN2	19	0.178249	0.495661	1.47546	0.00319602
PRDX5	11	45.3907	126.157	1.47475	0.000846912
RRAGA	9	17.1619	47.6928	1.47456	0.0031168
ATP5H	17	51.1873	142.234	1.47441	0.000846912
PSMB4	1	93.5855	259.895	1.47357	0.00215654
PPP1R3G	6	0.2226	0.618124	1.47344	0.0076492
PGLS	19	43.9051	121.879	1.47299	0.00152971
NDUFA1	X	29.3285	81.3229	1.47136	0.000846912
SUB1	5	65.1884	180.471	1.46908	0.0020115
S100A8	1	1912.78	5284.95	1.46622	0.000846912
COX7A2	6	37.7346	104.199	1.46538	0.00152971
UQCRB	8	74.8661	206.304	1.46239	0.000846912
SNX3	6	91.0577	250.821	1.46181	0.00331101
PIN1	19	18.1493	49.9686	1.46111	0.000846912
TMEM134	11	11.3911	31.3611	1.46107	0.00486026
RPL15	3	302.988	833.695	1.46026	0.00427911
LSM4	19	21.5118	59.1802	1.45999	0.000846912
COA6	1	8.48639	23.3293	1.45892	0.00215654
ICT1	17	6.46314	17.7577	1.45814	0.000846912
RPS4Y1	Y	108.031	296.749	1.4578	0.00152971
RPL27	17	548.498	1505.28	1.45647	0.000846912
BST2	19	60.35	165.433	1.45482	0.000846912
IER3	6	18.8296	51.5581	1.4532	0.00256511
ALDOA	16	431.918	1182.51	1.45302	0.000846912
CRYM	16	0.392529	1.07314	1.45096	0.00215495
UBALD1	16	8.61815	23.547	1.45009	0.00152971
ZNHIT2	11	2.20585	6.02626	1.44993	0.00152971
PALM	19	0.22535	0.615277	1.44907	0.00369313
GCAT	22	0.15355	0.419165	1.44881	0.00263882
LSM2	6	5.1741	14.1134	1.44769	0.000846912
RHPN1	8	0.325053	0.886115	1.44682	0.00429445
FCER1G	1	375.744	1019.99	1.44074	0.000846912
RPS18	6	508.074	1377.15	1.43857	0.00152971
PTCH1	9	0.244341	0.662023	1.43799	0.00485657
ECI1	16	12.4042	33.605	1.43785	0.000846912
ITPA	20	14.925	40.4129	1.43708	0.000846912
KCNAB3	17	74.823	202.151	1.43388	0.00383479
TMUB1	7	8.06045	21.7551	1.43242	0.00152971
PSMG2	18	24.3487	65.7121	1.43231	0.00179544
RP4-734P14.4	20	46.0765	124.274	1.43143	0.000846912
S100A4	1	612.766	1649.58	1.42869	0.000846912
TMEM158	3	3.31038	8.90852	1.42819	0.000846912
P2RX5	17	17.4446	46.9323	1.4278	0.00130863
RAC1	7	131.321	353.243	1.42756	0.0076492
GSDMD	8	37.1465	99.9071	1.42736	0.00362359
DCTN3	9	24.1594	64.9366	1.42645	0.000846912
PSME1	14	136.125	365.286	1.42409	0.000846912
SHFM1	7	39.8155	106.818	1.42375	0.00215654
SH3BGRL3	1	242.667	649.618	1.42062	0.000846912
RAB1B	11	45.5743	121.902	1.41943	0.00152971
SMCO4	11	44.4278	118.774	1.41869	0.00152971
PPP1CA	11	114.582	306.075	1.4175	0.00719947
RPS5	19	163.129	435.716	1.41737	0.000846912
SSBP4	19	35.672	95.2115	1.41634	0.00379445
DENND6B	22	2.32698	6.2061	1.41523	0.000846912
UQCRH	1	66.0754	176.111	1.4143	0.000846912
SH2B2	7	7.01359	18.6672	1.41228	0.00391674
PACSIN1	6	0.655131	1.74201	1.4109	0.00425372
DCAF15	19	11.5169	30.6193	1.41069	0.00275818
IGFBP3	7	0.125799	0.334323	1.41012	0.00497442
CUEDC2	10	20.9079	55.5069	1.40862	0.00381048
HLA-DQB1	6	526.641	1396.67	1.4071	0.00159496
ARL6IP4	12	66.6229	176.552	1.406	0.00435427
NUCB1	19	83.6018	221.504	1.40573	0.000846912
GTF2H5	6	0.902222	2.39043	1.40572	0.00130863
L1TD1	1	0.259137	0.686083	1.40467	0.00410228
SWSAP1	19	1.53795	4.06364	1.40177	0.00435427
HSD17B8	6	1.35032	3.56626	1.40111	0.00253547
KLF16	19	11.4246	30.1644	1.4007	0.00189141
DOHH	19	2.26954	5.99138	1.40049	0.00534562
ARF5	7	86.1373	227.303	1.39991	0.000846912
RPL26L1	5	7.06264	18.6342	1.39967	0.00152971
CAMLG	5	11.5264	30.3982	1.39904	0.00391674
GTPBP6	X	18.5557	48.9175	1.39849	0.00301709
RAB32	6	62.5684	164.807	1.39727	0.00435427
MYPOP	19	2.61504	6.88233	1.39606	0.00152971
RPL22L1	3	13.3016	34.9314	1.39292	0.000846912
RNASE2	14	30.879	81.0754	1.39264	0.00301709
RPL10A	6	285.288	748.882	1.39232	0.000846912
SDF4	1	45.5242	119.014	1.38642	0.00926715
RPS3	11	401.734	1049.59	1.38551	0.000846912
CEBPD	8	73.1589	191.02	1.38462	0.000846912
NDUFB8	10	50.8216	132.682	1.38446	0.00926715
PLP2	X	113.55	296.441	1.38442	0.00435427
RNH1	11	117.452	306.216	1.38248	0.00584627
APOBR	16	29.9608	77.9606	1.37967	0.000846912
ZMAT5	22	8.20302	21.3083	1.37719	0.000846912
PHF5A	22	7.92724	20.5685	1.37555	0.000846912
CAPNS1	19	292.006	756.876	1.37406	0.000846912
CHCHD2	7	61.7657	160.084	1.37395	0.00849605
EIF3G	19	129.044	334.449	1.37392	0.00719947
FAM127B	X	5.14721	13.3401	1.37391	0.000846912
HSD17B10	X	23.6906	61.3786	1.37342	0.000846912
PPP1R9B	17	92.0205	238.288	1.37268	0.00288986
ATP6V1F	7	67.764	175.365	1.37177	0.000846912
ERP29	12	76.2612	197.323	1.37154	0.000846912
POLR2G	11	32.5784	84.0895	1.36801	0.00215654
NAT14	19	3.10943	8.00801	1.36479	0.00162599
TBCA	5	39.6246	101.876	1.36234	0.000846912
INO80B	2	29.2667	75.2413	1.36226	0.00677823
MNDA	1	270.115	694.214	1.36181	0.00100895
TXN	9	24.3852	62.5682	1.35943	0.000846912
ALDH16A1	19	561.068	1438.33	1.35815	0.000846912
ADRM1	20	29.5998	75.816	1.35691	0.00331101
NDUFA8	9	10.6487	27.2733	1.35681	0.000846912
RPLP0	12	259.535	664.173	1.35563	0.0035713
ZNF524	19	14.3792	36.7633	1.35429	0.00969007
EFNA3	1	2.17692	5.56552	1.35423	0.0076492
KRBA2	17	644.741	1642.39	1.349	0.000846912
EPS8L1	19	0.787476	2.00561	1.34874	0.00849605
FRAT1	10	23.9467	60.9748	1.34839	0.00331101
TIMP1	X	68.237	173.626	1.34736	0.00215654
RPS27A	2	285.184	725.541	1.34716	0.000846912
ELOF1	19	13.4133	34.1038	1.34627	0.000846912
OGFR	20	46.0385	117.043	1.34613	0.0076492
HIST1H2BJ	6	47.0071	119.478	1.34579	0.00391674
PDLIM1	10	35.5399	90.2697	1.3448	0.00120073
GUK1	1	58.1768	147.725	1.3444	0.000846912
CASP4	11	95.2015	241.694	1.34413	0.00493215
NDUFA6	22	22.3566	56.7056	1.34279	0.00383479
MIEN1	17	15.1145	38.3116	1.34185	0.00584627
AIF1	6	338.184	856.764	1.34109	0.000846912
BSG	19	126.114	319.157	1.33954	0.00275818
SLC25A1	22	10.1588	25.7079	1.33948	0.000846912
DNAJC4	11	32.7672	82.9185	1.33944	0.00332352
PLEKHO1	1	145.799	368.778	1.33877	0.0076492
HGH1	8	3.90493	9.86955	1.33769	0.000846912
MFSD3	8	2.44314	6.16686	1.3358	0.00108546
NHP2	5	22.3445	56.3986	1.33574	0.0039632
FAM153C	5	10.3814	26.1929	1.33517	0.00215654
FXYD5	19	153.794	387.495	1.33318	0.000846912
CSTA	3	83.5906	210.389	1.33165	0.000846912
NDUFS4	5	18.3588	46.1849	1.33095	0.000846912
LRRC36	16	0.263466	0.662688	1.33072	0.00166041
RING1	6	15.1618	38.1307	1.33051	0.00275818
FAM127A	X	13.2758	33.359	1.32927	0.000846912
SLC27A5	19	2.71042	6.81009	1.32916	0.00284322
LY96	8	20.8977	52.4801	1.32843	0.000846912
TELO2	16	9.36108	23.5072	1.32836	0.00887865
TCEA2	20	6.22226	15.6048	1.32648	0.00383479
NCF4	22	39.2963	98.5448	1.32639	0.00350183
GSTK1	7	140.303	351.711	1.32584	0.000846912
LYL1	19	56.936	142.659	1.32516	0.00266796
THNSL2	2	1.24369	3.11521	1.3247	0.00435427
TPI1	12	141.207	352.896	1.32143	0.00383479
GAS6	13	4.89043	12.2182	1.321	0.00166041
VPS25	17	17.8587	44.5962	1.32029	0.00383479
RBP7	1	28.7011	71.6506	1.31987	0.000846912
MID1IP1	X	33.5946	83.7726	1.31825	0.00120073
SNRNP25	16	6.48756	16.1632	1.31697	0.00104723
SPCS2	11	41.6201	103.6	1.31567	0.00633704
RPS7	2	235.894	585.62	1.31183	0.000846912
LLPH	12	122.254	303.316	1.31094	0.00149095
LY6E	8	125.286	310.323	1.30855	0.000846912
RFXANK	19	20.3627	50.3944	1.30733	0.00362359
MGST3	1	15.6764	38.7818	1.30678	0.000846912
PRSS57	19	0.742065	1.83407	1.30543	0.00384866
FOLR1	11	16.089	39.6614	1.30166	0.000846912
GLRX5	14	8.80971	21.6984	1.30042	0.000846912
ARHGAP4	X	155.274	382.238	1.29965	0.000846912
EMC7	15	20.2904	49.915	1.29868	0.00633704
MEF2B	19	13.8788	34.1165	1.29759	0.0034112
HMGB2	4	99.0406	243.296	1.29662	0.00453241
NUDT3	6	319.191	783.804	1.29607	0.000846912
PIK3C2A	11	330.297	810.657	1.29533	0.000846912
TBX6	16	0.36658	0.899459	1.29493	0.00467085
G6PC3	17	12.9155	31.6886	1.29486	0.000846912
ATP5G3	2	45.6879	112.006	1.2937	0.000846912
PDGFA	7	2.1502	5.26578	1.29218	0.0020727
DYNLL1	12	60.8237	148.925	1.29188	0.000846912
UBE2L3	22	19.8088	48.5009	1.29187	0.00204354
PF4	4	518.609	1269.6	1.29165	0.00275818
SOCS3	17	22.75	55.5872	1.28889	0.00185958
HINT1	5	35.6057	86.9479	1.28805	0.000846912
POP5	12	8.58082	20.9329	1.28659	0.00331101
ZMYND19	9	3.30304	8.04441	1.28419	0.00486026
LIME1	20	26.8362	65.353	1.28408	0.00195403
DAD1	14	41.4588	100.774	1.28137	0.000846912
PIM3	22	26.0724	63.3713	1.28131	0.00120073
RPL39	X	506.124	1230	1.28109	0.000846912
SUMO3	21	38.3193	93.0957	1.28064	0.00220504
MPLKIP	7	1.02308	2.4852	1.28044	0.00331101
HDC	15	3.65196	8.86763	1.27988	0.0021048
CHCHD6	3	0.788976	1.91561	1.27975	0.00412336
SLC25A6	X	189.953	460.952	1.27897	0.00497442
TMEM147	19	18.3489	44.504	1.27824	0.00331101
COX5A	15	40.4736	98.1114	1.27744	0.000846912
RPS24	10	774.114	1876.3	1.27727	0.000846912
EXOSC1	10	11.9786	29.0162	1.2764	0.000846912
JAG2	14	5.29474	12.8032	1.27388	0.00887865
TSTA3	8	16.7543	40.5128	1.27385	0.00145638
CTC-479C5.12	16	76.9362	185.942	1.27312	0.00926715
DBI	2	45.7518	110.195	1.26816	0.000846912
PGRMC1	X	104.889	252.476	1.26728	0.00332352
LAP3	4	107.187	257.943	1.26692	0.00238295
DTD1	20	30.3964	73.1393	1.26674	0.000846912
IKZF3	17	1.03649	2.49377	1.26663	0.00260213
CLTA	9	53.5296	128.667	1.26523	0.000846912
GAR1	4	3.57985	8.60005	1.26445	0.0076492
DPP7	9	59.0646	141.695	1.26242	0.000846912
LBH	2	2.79803	6.70245	1.26027	0.00633704
ANAPC7	12	273.257	652.849	1.25649	0.00807366
EIF6	20	53.9735	128.942	1.25639	0.000846912
FAM96A	15	47.7643	114.052	1.25569	0.00275818
PEX16	11	10.8287	25.8445	1.255	0.000846912
QTRT1	19	4.77133	11.3477	1.24993	0.00152971
SPOCK2	10	2.10766	5.006	1.24802	0.00324623
PRELID1	5	120.87	287.074	1.24797	0.00263882
POLR2K	8	15.4424	36.6723	1.24779	0.00260213
SNRNP35	12	6.77388	16.0841	1.24759	0.00212612
SDSL	12	1.46022	3.45559	1.24275	0.00166041
GSTO1	10	71.5326	169.272	1.24267	0.000846912
DGUOK	2	18.0934	42.6995	1.23876	0.00215654
SRM	1	10.4398	24.6048	1.23684	0.000846912
GLTSCR2	19	204.27	480.736	1.23477	0.000846912
NUDT7	16	2.35746	5.53664	1.23178	0.00314197
UBE2J2	1	25.0246	58.7718	1.23178	0.00534562
RNF7	3	25.6301	60.1494	1.23071	0.00534562
PSMB6	17	34.0431	79.837	1.22969	0.000846912
PCBD1	10	4.81887	11.2963	1.22908	0.00534562
RBCK1	20	49.7508	116.554	1.22821	0.00429445
PARD6A	16	0.891511	2.08856	1.22818	0.00382081
TUSC1	9	0.462722	1.08251	1.22616	0.00347434
ATP6V0E1	5	134.94	315.642	1.22597	0.0035713
RHOG	11	125.201	292.35	1.22345	0.00123645
DHDDS	1	153.908	359.316	1.22318	0.00185958
BATF3	1	2.88836	6.73165	1.22071	0.00145638
ARHGDIA	17	112.21	261.066	1.21821	0.000846912
CKLF	16	46.1638	107.287	1.21663	0.00152971
BCL3	19	29.0953	67.603	1.2163	0.00347434
GAPDH	12	640.43	1485.17	1.21352	0.0028169
NDUFA4	7	16.088	37.2781	1.21234	0.000846912
SNAI3	16	3.32017	7.69246	1.21219	0.00849605
ACRBP	12	60.6965	140.58	1.2117	0.000846912
APRT	16	52.6309	121.857	1.2112	0.000846912
MEA1	6	13.3063	30.7383	1.20793	0.00244324
HMGN3	6	24.5623	56.6879	1.2066	0.000846912
SEC11C	18	12.8586	29.6623	1.2059	0.00152971
POLR1D	13	38.0442	87.1636	1.19605	0.000846912
SOWAHD	X	4.26337	9.76314	1.19535	0.00331101
MYL12A	18	180.477	412.842	1.19377	0.00447714
NDUFB5	3	33.5435	76.6037	1.19138	0.00104723
CEP131	17	2.34684	5.35853	1.19112	0.00134427
EIF1	17	371.719	848.32	1.1904	0.000846912
UBL7	15	18.5168	42.2361	1.18964	0.00259158
CTD-3214H19.4	19	197.984	451.527	1.18943	0.000846912
COA4	11	10.3349	23.5661	1.18919	0.0076492
ABRACL	6	29.4858	67.096	1.18621	0.000846912
GP9	3	30.2605	68.841	1.18583	0.00301709
EID2	19	3.9956	9.08621	1.18527	0.00215654
EIF3K	19	109.367	248.32	1.18303	0.000846912
ODF3B	22	534.046	1212.32	1.18274	0.000846912
RPL22	1	182.135	413.353	1.18236	0.000846912
GPBAR1	2	31.6993	71.9056	1.18165	0.00152608
LRRC25	19	127.447	288.082	1.17658	0.0020115
ANO9	11	22.5332	50.8664	1.17466	0.00152971
FCN1	9	1164.86	2624.9	1.17211	0.000846912
ENY2	8	47.589	107.051	1.16959	0.00584627
SIRT6	19	10.0243	22.518	1.16757	0.00486026
TCEB1	8	13.2368	29.6967	1.16575	0.00215654
FCER1A	1	19.3513	43.3782	1.16454	0.000846912
S100A12	1	225.923	505.836	1.16284	0.000846912
CYC1	8	41.1108	92.0379	1.16271	0.000846912
MPZ	1	1.26831	2.83828	1.16211	0.00439603
EIF3F	11	74.3006	166.211	1.16157	0.000846912
WDR18	19	9.09799	20.3473	1.16122	0.000846912
BTF3	5	203.638	455.279	1.16075	0.000846912
CCL5	17	124.957	278.38	1.15563	0.000846912
PEMT	17	6.27084	13.9689	1.15549	0.00677823
BIN1	2	5.99482	13.346	1.15461	0.00152971
AGER	6	154.419	343.728	1.15442	0.000846912
SRSF9	12	56.4809	125.574	1.15271	0.000846912
USF2	19	98.707	219.317	1.15179	0.000846912
PRDX4	X	7.71057	17.1183	1.15063	0.00275818
DGCR6L	22	10.0106	22.198	1.1489	0.00152971
CORO1A	16	382.162	846.6	1.1475	0.000846912
MYL6	12	483.409	1068.97	1.14491	0.000846912
RPL21	13	107.03	236.589	1.14437	0.000846912
DCTPP1	16	6.08311	13.4457	1.14426	0.00100895
HN1	17	156.198	345.045	1.14341	0.00284322
TMSB4X	X	4308.71	9507.88	1.14187	0.000846912
RBM42	19	22.3408	49.2511	1.14047	0.000846912
CLIC1	6	267.621	589.803	1.14004	0.000846912
RTN2	19	3.59301	7.91414	1.13924	0.00335863
BCAT2	19	4.34994	9.57422	1.13816	0.00215654
NACA	12	571.22	1256.7	1.13752	0.000846912
PIGP	21	3.69743	8.13328	1.13731	0.00362359
UBTD1	10	6.26982	13.7548	1.13344	0.00215654
NAA20	20	16.0247	35.0882	1.13069	0.00260213
CUL7	6	10.2258	22.3689	1.12929	0.00169275
LSM6	4	29.4031	64.1958	1.12651	0.000846912
CPLX3	15	151.915	331.002	1.12358	0.0032191
EMC10	19	36.5529	79.579	1.1224	0.000846912
SLC25A39	17	19.3325	42.0815	1.12216	0.00247561
RAP2B	3	27.9663	60.8659	1.12194	0.00332352
HIST1H3H	6	42.6937	92.7671	1.11959	0.000846912
LTBP4	19	7.8882	17.1266	1.11847	0.00108546
ABHD17A	19	32.9762	71.593	1.11839	0.000846912
GPT	8	3.5014	7.5871	1.11562	0.00250344
BCL2A1	15	32.0837	69.5119	1.11542	0.00439603
TRIM7	5	3.42853	7.41921	1.11367	0.0014188
SSBP1	7	31.5622	68.233	1.11227	0.00435427
MIIP	1	24.2706	52.423	1.11099	0.000846912
MYO7B	2	2.49608	5.38854	1.11023	0.00112163
SSU72	1	49.0951	105.764	1.10719	0.000846912
PCGF1	2	6.55988	14.1253	1.10654	0.00381048
NUDC	1	15.073	32.3833	1.10329	0.00584627
CMC2	16	14.2764	30.6169	1.10069	0.004807
UBXN1	11	67.2765	144.194	1.09983	0.000846912
IL17RE	3	0.12895	0.275836	1.09699	0.00467085
FBL	19	48.8859	104.535	1.09649	0.000846912
RGS10	10	97.6611	208.824	1.09643	0.000846912
RNASET2	6	136.245	291.068	1.09515	0.000846912
MSRB2	10	5.23069	11.1581	1.09302	0.00633704
DUS1L	17	42.5762	90.77	1.09217	0.000846912
BBC3	19	8.22525	17.4915	1.08852	0.0076492
STX10	19	69.0448	146.596	1.08625	0.000846912
PLGRKT	9	3.82118	8.10804	1.08533	0.00259158
PARL	3	35.7228	75.6721	1.08292	0.00324623
SOD1	21	25.6524	54.3359	1.08281	0.00453241
DUSP28	2	47.5126	100.627	1.08263	0.000846912
DYRK1B	19	5.1134	10.8137	1.0805	0.00427911
MANF	3	11.9682	25.3053	1.08023	0.0014188
ADI1	2	23.149	48.9319	1.07983	0.00486026
AGPAT2	9	27.57	58.1747	1.07729	0.000846912
BRK1	3	67.8408	142.732	1.07309	0.00383479
UQCRHL	1	5.97941	12.565	1.07133	0.00220504
TPRKB	2	12.1547	25.5381	1.07114	0.00120073
DUT	15	21.8322	45.8292	1.06981	0.00887865
MLH3	14	21.7698	45.6317	1.06771	0.00314197
RPSA	3	187.49	392.767	1.06686	0.000846912
RPL7	8	601.633	1258.62	1.06489	0.000846912
MYDGF	19	32.8938	68.787	1.06432	0.00108546
MGMT	10	7.41402	15.4928	1.06327	0.00169275
ZNF467	7	32.1621	67.015	1.05912	0.000846912
NT5M	17	10.2953	21.4494	1.05895	0.00534562
GATA2	3	4.81949	10.0304	1.05743	0.00247561
RILPL2	12	39.2055	81.5674	1.05694	0.00293966
SCNM1	1	57.803	120.244	1.05674	0.00215654
RPL7A	9	464.111	965.241	1.05642	0.000846912
AIP	11	31.3015	65.0794	1.05597	0.000846912
TST	22	11.7809	24.4919	1.05586	0.0034112
TRADD	16	13.759	28.5901	1.05513	0.00293966
ANP32B	9	64.9896	134.881	1.0534	0.000846912
CIB1	15	33.9732	70.5027	1.05328	0.0034112
STK32C	10	11.2588	23.3629	1.05316	0.00719947
HLX	1	7.37389	15.2955	1.05261	0.00223698
ZBTB8OS	1	15.3956	31.8956	1.05084	0.00306766
AGTRAP	1	95.7769	198.171	1.04899	0.000846912
CMTM5	14	19.0611	39.3476	1.04565	0.00383479
SRP14	15	94.2405	194.409	1.04468	0.00473442
CLASRP	19	26.0476	53.7188	1.04428	0.00215654
SAP30	4	13.4601	27.7159	1.04203	0.00275818
EFHD2	1	221.456	455.637	1.04086	0.00152971
NMRAL1	16	11.1159	22.8483	1.03947	0.00293966
ASPSCR1	17	8.93674	18.3467	1.0377	0.00534562
RPS4X	X	268.547	550.459	1.03546	0.00374811
BRICD5	16	7.9261	16.2448	1.0353	0.00100895
ZNF706	8	37.2284	76.1553	1.03254	0.00677823
VPS28	8	79.7697	163.169	1.03246	0.00152971
H1F0	22	20.8894	42.7137	1.03193	0.000846912
RWDD3	1	5.7846	11.8113	1.02987	0.00421854
RNF5	6	18.3721	37.4924	1.02908	0.00123645
GIMAP7	7	51.1496	104.287	1.02776	0.000846912
SSR2	1	97.6822	199.076	1.02715	0.00152971
CTBS	1	75.5473	153.869	1.02626	0.00152971
TSPAN4	11	19.0049	38.5469	1.02024	0.00493215
EIF1B	3	20.6413	41.8581	1.01998	0.00383479
HEBP1	12	19.1088	38.7398	1.01958	0.00275818
FAM110A	20	27.3623	55.386	1.01733	0.00152971
PARK7	1	89.9009	181.869	1.01649	0.000846912
LMO2	11	70.2961	142.085	1.01524	0.000846912
CHRNB1	17	8.89998	17.9796	1.01449	0.00120073
UFC1	1	35.8091	72.3009	1.01369	0.00215654
HMGA1	6	25.5441	51.5626	1.01333	0.00383479
ATP6V0B	1	86.1304	173.712	1.0121	0.000846912
SERP1	3	96.6337	194.655	1.01032	0.00534562
NFU1	2	7.44978	15.0005	1.00974	0.00259158
GYPC	2	11.4634	23.0468	1.00753	0.00215654
DOK2	8	116.198	233.53	1.00702	0.000846912
FUS	16	86.0747	172.886	1.00616	0.00152971
PSMA7	20	82.0318	164.756	1.00608	0.000846912
RNF130	5	191.445	466.714	1.28561	0.00364327
IER5	1	24.6616	66.9923	1.44173	0.00250344
LIMS3	2	36.5789	0.0624726	-9.19357	0.000846912
BTK	X	16.3307	0.935784	-7.70974	0.00278587
F8A2	X	38.4799	0.212644	-7.49952	0.000846912
RASA4	7	27.2075	0.224622	-6.92036	0.00152971
RGPD6	2	2.47584	0.0281969	-6.45624	0.00633704
GOLGA6L4	15	0.81077	0.00987429	-6.35947	0.000846912
U2AF1	21	27.615	0.468034	-5.8827	0.000846912
FAM156B	X	18.1565	0.398487	-5.50981	0.000846912
AC138969.4	16	78.8136	1.73558	-5.50496	0.000846912
DGCR6	22	1.33186	0.0306	-5.44377	0.000846912
SERF1A	5	1.05312	0.0260638	-5.33648	0.00215654
EIF3C	16	208.686	5.30746	-5.29717	0.000846912
RGPD5	2	3.00825	0.0787573	-5.25537	0.000846912
EIF3CL	16	95.3945	2.53475	-5.23399	0.000846912
FAM156A	X	17.6539	0.478846	-5.20428	0.000846912
USP46	4	45.4408	1.26496	-5.16682	0.000846912
LRRC37A	17	8.74412	0.255248	-5.09834	0.000846912
F8A3	X	17.5078	0.51308	-5.09267	0.000846912
ARL17B	17	28.4017	0.889677	-4.99655	0.000846912
NBPF26	1	21.4688	0.696159	-4.94668	0.000846912
RGPD3	2	1.17404	0.0470949	-4.63977	0.000846912
EPPK1	8	0.278055	0.011224	-4.63071	0.000846912
NPIPB8	16	6.1669	0.254808	-4.59706	0.000846912
CBWD3	9	24.3632	1.07131	-4.50726	0.000846912
ARL17A	17	25.1208	1.10955	-4.50084	0.00633704
AMOTL2	3	0.779575	0.0359423	-4.43893	0.000846912
FAM86B1	8	0.390256	0.0181609	-4.42551	0.000846912
RGPD2	2	0.905318	0.0452595	-4.32213	0.000846912
NPIPB9	16	4.54487	0.244044	-4.21903	0.000846912
PRKAB2	1	69.945	3.78808	-4.20668	0.000846912
PLEKHG1	6	0.41991	0.022822	-4.20158	0.000846912
ICOSLG	21	5.12434	0.297526	-4.10628	0.000846912
HNRNPCL1	1	0.200767	0.0117191	-4.09859	0.000846912
ALOX15	17	4.01623	0.250175	-4.00483	0.000846912
GLUD2	X	9.08675	0.569329	-3.99643	0.000846912
CNTNAP3	9	0.445213	0.0288225	-3.94923	0.000846912
ADARB2	10	7.3795	0.479611	-3.94359	0.000846912
SPDYE2	7	7.0745	0.472617	-3.90388	0.000846912
SRGAP2C	1	30.1913	2.15842	-3.80608	0.000846912
ATOH8	2	3.13156	0.225774	-3.79393	0.000846912
PAX5	9	0.937566	0.0692032	-3.76001	0.000846912
RIMBP3B	22	0.319004	0.0255678	-3.64117	0.00486026
CXCL8	4	39.7893	3.21568	-3.62918	0.000846912
GTF2H2	5	280.31	23.1214	-3.59972	0.000846912
NBPF12	1	2.50152	0.206688	-3.59728	0.00969007
MS4A1	11	6.66406	0.591926	-3.49291	0.000846912
LRRC37A2	17	180.131	16.3444	-3.46218	0.000846912
BLK	8	0.796205	0.0762454	-3.38442	0.000846912
FO538757.2	1	61.9666	6.23193	-3.31374	0.000846912
RGPD8	2	2.86039	0.289135	-3.3064	0.000846912
TMTC1	12	8.16875	0.850136	-3.26435	0.000846912
SIK1	21	9.02101	0.963527	-3.22689	0.000846912
NPIPB3	16	45.4305	5.25397	-3.11218	0.000846912
CH507-42P11.8	21	7.99355	0.93958	-3.08875	0.000846912
CH507-9B2.9	21	9.98209	1.17694	-3.0843	0.000846912
LRRC37A3	17	2.83	0.358589	-2.9804	0.00215654
POU2AF1	11	0.93432	0.118526	-2.97871	0.000846912
GOLGA8A	15	28.9872	3.754	-2.94892	0.000846912
MME	3	4.23865	0.564487	-2.90859	0.000846912
RGS1	1	3.22008	0.438429	-2.87668	0.000846912
NBPF9	1	15.1038	2.11495	-2.83622	0.000846912
YTHDF3	8	134.96	18.97	-2.83074	0.00215654
GPRIN3	4	13.6106	1.92137	-2.82451	0.00486026
LEFTY2	1	0.951749	0.135527	-2.81201	0.00152971
ZDHHC11B	5	0.274412	0.0395224	-2.7956	0.00677823
TPH2	12	0.505609	0.0744615	-2.76346	0.000846912
FN1	2	3.83033	0.565337	-2.76028	0.000846912
CLEC18A	16	0.720771	0.108285	-2.73471	0.000846912
TCAF2	7	2.1395	0.325129	-2.71819	0.000846912
POTEF	2	0.301171	0.0458869	-2.71443	0.000846912
CCZ1B	7	28.4685	4.45771	-2.67499	0.000846912
FCRL1	1	1.97543	0.309424	-2.67451	0.00152971
DEFA1	8	1035.19	163.323	-2.66409	0.000846912
NPIPB5	16	9.35928	1.48421	-2.6567	0.00584627
NBPF14	1	74.1094	11.7879	-2.65235	0.000846912
NBPF10	1	68.9503	11.0311	-2.64398	0.000846912
ARL5B	10	14.5652	2.33311	-2.6422	0.00719947
LMBRD2	5	14.3096	2.32657	-2.6207	0.00807366
OLFM4	13	20.1926	3.28325	-2.62063	0.000846912
SLC2A14	12	13.4191	2.20069	-2.60826	0.000846912
MMP8	11	39.1036	6.55536	-2.57655	0.000846912
ZBTB40	1	28.7554	4.84754	-2.5685	0.00152971
FOSB	19	68.0662	11.4791	-2.56793	0.000846912
BTNL8	5	0.790709	0.1365	-2.53425	0.000846912
RAI14	5	0.188634	0.0328194	-2.52297	0.000846912
PRDM5	4	0.198223	0.034636	-2.51678	0.00152971
SRGAP2B	1	43.5674	7.61391	-2.51654	0.00152971
BEND4	4	0.156812	0.0278764	-2.49192	0.00633704
ARP2		28.0416	5.0425	-2.47536	0.00375218
AC253572.1	1	45.3654	8.22847	-2.4629	0.000846912
SLC23A2	20	30.8066	5.6253	-2.45324	0.000846912
TMEM255A	X	0.85728	0.157425	-2.4451	0.000846912
DPYSL3	5	0.397837	0.0749935	-2.40734	0.000846912
SYNJ1	21	27.2641	5.15004	-2.40435	0.00152971
SYT15	10	0.55074	0.104539	-2.39733	0.00383479
KDM6A	X	31.3221	6.00575	-2.38276	0.00677823
LTN1	21	31.61	6.08479	-2.3771	0.000846912
MYOZ3	5	0.133777	0.0258769	-2.3701	0.00849605
FSTL1	3	10.1917	1.98283	-2.36176	0.000846912
CNKSR3	6	32.4963	6.39002	-2.34638	0.00486026
CYP4F12	19	0.444491	0.087844	-2.33914	0.000846912
DOCK1	10	2.06773	0.409612	-2.33572	0.424759
EMCN	4	0.653131	0.129426	-2.33524	0.00152971
FCRL5	1	0.348723	0.0691959	-2.33332	0.00331101
USP38	4	32.0394	6.49117	-2.30329	0.000846912
CR2	1	0.298711	0.0608849	-2.2946	0.00435427
ARFGEF2	20	32.7754	6.69587	-2.29126	0.000846912
JUN	1	27.2628	5.58752	-2.28665	0.000846912
ICE1	5	33.4744	6.93283	-2.27154	0.00435427
HNRNPA1L2	13	18.2058	3.79634	-2.26172	0.000846912
PRLR	5	2.48778	0.519753	-2.25896	0.000846912
AC007326.1	22	2.26418	0.474145	-2.25558	0.00215654
PRKG2	4	0.402638	0.084923	-2.24526	0.00215654
KDM5B	1	16.5215	3.49068	-2.24276	0.00331101
KCTD3	1	16.9228	3.63144	-2.22035	0.00275818
AFF2	X	1.446	0.312853	-2.20851	0.000846912
FAM21C	10	103.989	22.5648	-2.20428	0.000846912
GPR89B	1	5.54665	1.22201	-2.18236	0.000846912
SFMBT2	10	17.7394	3.92495	-2.17621	0.000846912
XPR1	1	34.8327	7.76633	-2.16513	0.00435427
RIF1	2	17.9128	4.01256	-2.15839	0.000846912
NBPF15	1	8.68522	1.95699	-2.14993	0.000846912
MXRA7	17	8.65278	1.977	-2.12985	0.000846912
FAM21A	10	72.67	16.6197	-2.12846	0.000846912
ZMIZ1	10	141.714	32.7128	-2.11505	0.000846912
AOC1	7	0.237406	0.054943	-2.11135	0.000846912
NUP153	6	32.8517	7.69055	-2.09481	0.00849605
IL6R	1	228.687	55.0423	-2.05476	0.000846912
PRKCE	2	17.9763	4.3506	-2.0468	0.00807366
CETP	16	193.28	47.1821	-2.03437	0.00383479
PHF8	X	38.906	9.58442	-2.02122	0.00486026
XYLT1	16	23.9639	5.91555	-2.01828	0.000846912
BEGAIN	14	0.463898	0.11576	-2.00268	0.00887865
MAN2A1	5	55.514	13.8983	-1.99794	0.000846912
ZBTB43	9	10.7397	2.69764	-1.99319	0.000846912
CHRNA7	15	1.59556	0.401137	-1.9919	0.00807366
CBWD5	9	19.3145	4.8578	-1.99131	0.000846912
TRAK2	2	39.4634	10.0048	-1.97982	0.000846912
CXCR4	2	190.164	48.2883	-1.9775	0.00445546
ZNF609	15	36.4869	9.30316	-1.97159	0.00807366
CXCR1	2	5.99007	1.53059	-1.96848	0.000846912
DIP2B	12	24.5018	6.29408	-1.96082	0.000846912
FYCO1	3	18.8785	4.85115	-1.96034	0.000846912
PLXNB2	22	353.728	91.067	-1.95764	0.00584627
RASGEF1B	4	30.3477	7.82867	-1.95475	0.000846912
IL13RA1	X	204.186	52.7425	-1.95285	0.000846912
FCAR	19	180.196	46.6202	-1.95054	0.00215654
ASH1L	1	19.9965	5.19469	-1.94464	0.00331101
PCMTD1	8	83.1478	21.6311	-1.94257	0.00215654
PTRF	17	0.440897	0.115241	-1.93579	0.00275818
RALGPS2	1	6.85263	1.80152	-1.92745	0.000846912
MAML2	11	19.017	5.00557	-1.92568	0.00969007
NOV	8	0.838945	0.221206	-1.92318	0.00926715
LYPLA1	8	184.458	48.8569	-1.91666	0.000846912
TNKS2	10	70.8499	18.7692	-1.9164	0.00486026
OLR1	12	5.30839	1.40655	-1.91611	0.000846912
RNF38	9	56.7511	15.0594	-1.91398	0.000846912
PHC3	3	30.5942	8.14457	-1.90935	0.00215654
AKAP11	13	19.2689	5.13464	-1.90794	0.00152971
GPR89A	1	8.41723	2.25328	-1.90132	0.00275818
RLIM	X	19.8561	5.32838	-1.89781	0.00926715
TP53TG3	16	0.522014	0.142011	-1.87808	0.00719947
CEP120	5	20.3515	5.54213	-1.87662	0.000846912
ABCC4	13	20.4218	5.56993	-1.87438	0.00275818
FBN2	5	10.1794	2.79096	-1.86682	0.000846912
HEG1	3	12.5676	3.45862	-1.86145	0.000846912
TNFAIP3	6	85.3361	23.5496	-1.85745	0.000846912
PXDN	2	0.517105	0.143271	-1.85171	0.00486026
PDK4	7	50.4129	13.9964	-1.84874	0.000846912
NBPF11	1	12.0149	3.35798	-1.83917	0.000846912
GNG2	14	190.084	53.3058	-1.83428	0.0156936
UBC	12	1094.89	308.756	-1.82625	0.000846912
SORL1	11	134.687	38.1487	-1.8199	0.000846912
ZBTB33	X	22.019	6.2549	-1.81569	0.00152971
LYN	8	434.988	123.736	-1.81371	0.0198484
XAF1	17	231.221	65.9798	-1.80918	0.00152971
ATP11B	3	49.8528	14.2848	-1.8032	0.000846912
EMP1	12	15.1916	4.35378	-1.80293	0.000846912
HCAR2	12	10.4816	3.01369	-1.79826	0.000846912
ZC3H12C	11	2.4621	0.707931	-1.79821	0.000846912
UBR3	2	21.8888	6.31058	-1.79435	0.00807366
EFCAB11	14	137.288	39.6501	-1.79181	0.000846912
STARD8	X	19.8791	5.75934	-1.78728	0.00534562
WLS	1	57.8444	16.8446	-1.77989	0.000846912
MED13L	12	75.2852	21.9462	-1.7784	0.000846912
FEM1B	15	42.3874	12.3766	-1.77602	0.00152971
MICAL2	11	82.4974	24.0894	-1.77595	0.000846912
FAM199X	X	23.4518	6.85592	-1.77428	0.00152971
AHR	7	97.9053	28.6414	-1.77328	0.000846912
CD34	1	2.11956	0.620223	-1.7729	0.00383479
PPFIBP1	12	1.64056	0.480866	-1.77048	0.00486026
TEX2	17	20.5943	6.05135	-1.76692	0.00969007
ANKRD44	2	86.7612	25.5268	-1.76504	0.000846912
ASXL2	2	23.3671	6.87945	-1.76411	0.00807366
CTNND2	5	0.206604	0.0609024	-1.7623	0.00152971
CPD	17	62.9227	18.6094	-1.75755	0.000846912
ADCY6	12	0.925365	0.273802	-1.75689	0.000846912
KLF9	9	21.6334	6.41328	-1.75413	0.000846912
FKBP5	6	194.722	57.7979	-1.75232	0.00383479
PLEKHG3	14	22.5122	6.68973	-1.75068	0.000846912
OGFRL1	6	192.4	57.3191	-1.74702	0.000846912
PAPD5	16	21.8733	6.51647	-1.74701	0.00677823
PTPRC	1	829.227	247.28	-1.74562	0.00152971
POM121	7	30.9228	9.22713	-1.74472	0.000846912
SH3RF1	4	5.28467	1.57909	-1.74272	0.00152971
CERS6	2	38.5327	11.5157	-1.74248	0.00534562
SENP7	3	22.9705	6.88823	-1.73758	0.00331101
CH507-9B2.3	21	31.0973	9.33835	-1.73555	0.000846912
NEDD4	15	5.75512	1.72908	-1.73484	0.000846912
PDE4DIP	1	16.2917	4.92019	-1.72735	0.000846912
ARHGAP31	3	37.7362	11.4	-1.72692	0.00926715
HSPG2	1	1.89309	0.572202	-1.72615	0.00719947
MAU2	19	78.9303	23.8878	-1.7243	0.000846912
DSTYK	1	11.7552	3.56434	-1.72159	0.000846912
NBPF19	1	36.2304	10.989	-1.72113	0.000846912
RAPGEF2	4	30.3974	9.24203	-1.71767	0.000846912
KAT6B	10	9.97243	3.03531	-1.7161	0.00152971
ST18	8	0.176607	0.0538591	-1.71328	0.000846912
KIF3B	20	25.6216	7.8246	-1.71127	0.000846912
MITF	3	15.0641	4.61214	-1.7076	0.000846912
BRAF	7	20.3555	6.2345	-1.70707	0.00336682
CMTR2	16	25.2601	7.75306	-1.70402	0.00677823
DNAJC6	1	0.85454	0.262319	-1.70382	0.000846912
PTPRF	1	1.34473	0.415253	-1.69525	0.000846912
TCF12	15	49.9294	15.4545	-1.69186	0.00152971
WNK1	12	110.116	34.0983	-1.69125	0.000846912
SLC39A14	8	1.20159	0.372268	-1.69053	0.00849605
CPED1	7	17.8131	5.52329	-1.68934	0.000846912
BICC1	10	0.514859	0.159712	-1.68871	0.00677823
PELI2	14	53.4683	16.6933	-1.67942	0.000846912
USP24	1	26.2726	8.20399	-1.67916	0.000846912
IARS	9	25.4858	7.97668	-1.67583	0.00584627
ARHGAP35	19	24.0964	7.54925	-1.67441	0.00152971
INTS6	13	26.6137	8.36195	-1.67026	0.00275818
TRIB1	8	49.5549	15.5842	-1.66894	0.000846912
KLF5	13	4.76544	1.50214	-1.66559	0.00435427
TMEM123	11	383.901	121.568	-1.65897	0.000846912
LDLR	19	14.2677	4.52155	-1.65786	0.000846912
PPARGC1B	5	10.7208	3.39966	-1.65695	0.000846912
CD24	6	27.6259	8.76343	-1.65646	0.000846912
PTDSS1	8	223.381	71.7055	-1.63935	0.00807366
TBL1X	X	63.002	20.3235	-1.63225	0.00215654
SAP130	2	18.1355	5.87473	-1.62622	0.000846912
ZBTB34	9	23.9781	7.76919	-1.62588	0.000846912
DDI2	1	15.7955	5.1362	-1.62074	0.000846912
ZNF451	6	24.146	7.85419	-1.62025	0.00849605
PAPOLA	14	204.387	66.5029	-1.61981	0.00719947
AVIL	12	304.428	99.1845	-1.61791	0.000846912
ABL2	1	4.34387	1.42052	-1.61256	0.000846912
ABHD2	15	80.8924	26.4786	-1.61118	0.000846912
CLASP1	2	14.4539	4.73202	-1.61093	0.00331101
RNF175	4	18.2486	5.97599	-1.61054	0.000846912
EPN2	17	1.7943	0.589415	-1.60606	0.00383479
SEC24B	4	27.9897	9.20997	-1.60363	0.000846912
RPS6KA3	X	94.4645	31.1265	-1.60163	0.00152971
RPS6KC1	1	27.363	9.0884	-1.59013	0.00383479
DUSP22	6	194.313	64.5952	-1.58888	0.00608407
CREBRF	5	27.4489	9.14227	-1.58612	0.00677823
ZMYND11	10	25.5446	8.52236	-1.58369	0.00534562
DCP1A	3	12.1325	4.05203	-1.58216	0.000846912
ROCK2	2	23.5154	7.85857	-1.58127	0.00887865
XRN1	3	28.5969	9.5576	-1.58114	0.000846912
ABCC1	16	51.3184	17.1569	-1.58069	0.000846912
PRDM10	11	4.45847	1.49115	-1.58012	0.00215654
SOCS7	17	7.9624	2.66426	-1.57947	0.00807366
UBQLN4	1	24.4354	8.18916	-1.57719	0.00534562
SLC7A6	16	24.0251	8.05794	-1.57606	0.000846912
FCGR2A	1	652.724	219.24	-1.57396	0.000846912
ARHGAP32	11	11.3615	3.83139	-1.56822	0.000846912
SMAD3	15	43.8617	14.8248	-1.56495	0.000846912
CLOCK	4	5.83135	1.97127	-1.56471	0.00435427
MAST2	1	12.1219	4.1052	-1.56209	0.00486026
IPMK	10	24.4278	8.27332	-1.56199	0.00275818
STRN	2	23.5603	7.98173	-1.56158	0.000846912
SEC23A	14	47.038	15.9522	-1.56007	0.000846912
ANKRD17	4	29.6247	10.051	-1.55946	0.000846912
MTSS1	8	75.3935	25.6348	-1.55634	0.00215654
AFF4	5	20.2649	6.90076	-1.55416	0.000846912
KLHL8	4	28.4747	9.72665	-1.54967	0.00215654
NOTCH2	1	157.189	53.9182	-1.54366	0.000846912
ARHGEF12	11	27.1407	9.31149	-1.54337	0.000846912
SOS1	2	28.1481	9.66575	-1.54208	0.000846912
TLK2	17	30.1252	10.401	-1.53425	0.00275818
POU4F3	5	24.7376	8.54459	-1.53362	0.00534562
NCOA4	10	382.217	132.058	-1.53322	0.000846912
HSPA1A	6	108.973	37.667	-1.53259	0.000846912
ZBTB37	1	3.41851	1.18205	-1.53207	0.00677823
STAT2	12	295.405	102.721	-1.52396	0.00584627
FOS	14	1320.35	459.662	-1.52228	0.000846912
ZNF532	18	9.64486	3.36028	-1.52118	0.000846912
GNA13	17	98.489	34.3302	-1.52048	0.000846912
MGAT5	2	13.7043	4.78542	-1.51792	0.000846912
FOXJ2	12	24.0799	8.42529	-1.51503	0.00435427
FBXL14	12	27.8142	9.74428	-1.51319	0.00486026
HFM1	1	29117.3	10203	-1.51288	0.000846912
MTOR	1	27.845	9.75759	-1.51282	0.000846912
NFXL1	4	8.43628	2.95658	-1.51268	0.000846912
PPP4R1	18	59.6089	20.8974	-1.5122	0.000846912
ZNF106	15	83.063	29.1602	-1.5102	0.000846912
SETD5	3	33.7442	11.8526	-1.50944	0.000846912
RCBTB1	13	25.6074	8.9977	-1.50893	0.00677823
STK36	2	9.13071	3.21395	-1.50638	0.00275818
ZXDA	X	1.70536	0.600372	-1.50615	0.00215654
ATP11A	13	89.8584	31.6842	-1.50389	0.000846912
HIPK1	1	69.6379	24.5642	-1.50332	0.000846912
KIAA1109	4	32.0697	11.3156	-1.5029	0.00486026
RNF144A	2	3.20864	1.1326	-1.50232	0.00331101
NCOA2	8	32.7234	11.5512	-1.50228	0.000846912
ATXN7	3	23.9685	8.46493	-1.50157	0.000846912
ANKRD50	4	17.0559	6.02942	-1.50018	0.000846912
GNAQ	9	100.11	35.4198	-1.49895	0.00677823
CD200R1	3	3.36091	1.18963	-1.49834	0.00331101
DOCK11	X	68.2056	24.1653	-1.49695	0.00331101
CEP85L	6	16.8804	5.98551	-1.4958	0.00152971
IBTK	6	28.814	10.2222	-1.49506	0.000846912
KLF6	10	298.467	106.029	-1.49311	0.000846912
GAS7	17	179.111	63.683	-1.49187	0.000846912
MGLL	3	49.339	17.5497	-1.49129	0.00719947
LRRK1	15	31.5958	11.2393	-1.49118	0.00152971
FBLN1	22	0.146865	0.0523172	-1.48914	0.00584627
WDFY3	4	31.342	11.1801	-1.48717	0.000846912
TNKS	8	9.45782	3.37883	-1.48498	0.000846912
RALGAPA2	20	18.987	6.78393	-1.48482	0.000846912
PANK3	5	21.3153	7.61774	-1.48445	0.000846912
TOPBP1	3	33.4869	11.9754	-1.48352	0.00215654
SNX19	11	38.9485	13.9366	-1.48269	0.000846912
ZCCHC2	18	28.6054	10.2548	-1.47999	0.00275818
PTGS2	1	13.4847	4.85231	-1.47459	0.000846912
VPS54	2	27.3144	9.8289	-1.47456	0.00584627
ZXDC	3	33.2289	11.982	-1.47157	0.00633704
DDX18	2	70.569	25.4586	-1.47088	0.00383479
SGK1	6	145.014	52.3389	-1.47024	0.000846912
LMLN	3	1.75359	0.635768	-1.46374	0.00383479
FBXL17	5	26.679	9.67684	-1.4631	0.000846912
SLC38A2	12	93.6478	34.0523	-1.45949	0.000846912
GAB2	11	63.9989	23.3453	-1.45492	0.000846912
TTC37	5	26.2788	9.58982	-1.45432	0.00849605
FOXO3	6	29.4676	10.7608	-1.45334	0.000846912
NFKBIZ	3	160.235	58.5718	-1.45191	0.000846912
GON4L	1	100.549	36.7591	-1.45172	0.000846912
MIEF1	22	29.7318	10.8732	-1.45123	0.00215654
ZDHHC2	8	25.7725	9.44262	-1.44857	0.00807366
PUM1	1	74.1599	27.2101	-1.4465	0.00215654
POGZ	1	29.3364	10.7649	-1.44636	0.00331101
CRTC3	15	36.7396	13.4848	-1.446	0.000846912
SNX2	5	278.107	102.196	-1.4443	0.00215654
KPNA1	3	39.7133	14.604	-1.44326	0.00152971
AFF1	4	27.8014	10.2289	-1.4425	0.000846912
BBX	3	20.8939	7.69931	-1.44028	0.000846912
ARAP2	4	25.1119	9.26362	-1.43872	0.000846912
ZDHHC17	12	29.2192	10.791	-1.43709	0.000846912
CSNK2A3	11	15.198	5.61992	-1.43526	0.000846912
FAM170A	5	146.145	54.1206	-1.43315	0.000846912
B3GNT5	3	10.3662	3.84163	-1.43209	0.000846912
LCP1	13	1903.04	706.117	-1.43032	0.000846912
IL1RAP	3	12.0814	4.49116	-1.42763	0.00849605
GALNT7	4	33.7569	12.5543	-1.427	0.00584627
DIS3L	15	22.3866	8.32712	-1.42674	0.00719947
RGPD4	2	189.105	70.4361	-1.4248	0.00278587
STAT5A	17	128.646	47.9238	-1.42459	0.000846912
VDR	12	30.0965	11.2204	-1.42347	0.000846912
PICALM	11	352.527	131.447	-1.42325	0.000846912
EPC2	2	34.5248	12.8771	-1.42283	0.000846912
ATP2B4	1	38.6852	14.4393	-1.42178	0.000846912
MPP7	10	42.9686	16.0416	-1.42146	0.000846912
CTNNA1	5	180.645	67.5224	-1.41972	0.000846912
ATMIN	16	34.4847	12.8981	-1.4188	0.00152971
TBC1D2B	15	36.3817	13.654	-1.41389	0.00849605
DHX40	17	28.7393	10.8243	-1.40875	0.000846912
FNIP2	4	16.9065	6.36876	-1.40849	0.000846912
PLAGL2	20	33.9218	12.7789	-1.40845	0.000846912
SPAG9	17	38.3671	14.4538	-1.40842	0.00331101
PDE4B	1	18.4497	6.95045	-1.40842	0.000846912
ZKSCAN8	6	6.27097	2.36428	-1.40729	0.000846912
VASP	19	436.801	164.72	-1.40696	0.00416175
CBWD1	9	36.2489	13.6836	-1.40549	0.000846912
ZNF335	20	29.0383	10.9675	-1.40472	0.00887865
SULF2	20	365.505	138.112	-1.40406	0.000846912
MAP2K1	15	195.326	73.807	-1.40406	0.00269531
ATP8A1	4	13.1982	4.98867	-1.40361	0.00152971
KIAA0368	9	39.9895	15.1166	-1.40349	0.000846912
GSE1	16	35.545	13.4461	-1.40246	0.00215654
AHCYL1	1	84.2501	31.9276	-1.39987	0.000846912
BRPF3	6	14.0167	5.31257	-1.39966	0.000846912
PIKFYVE	2	25.4383	9.65749	-1.39728	0.000846912
ENTPD4	8	40.0607	15.2117	-1.39701	0.000846912
ST6GAL1	3	52.5481	19.9654	-1.39614	0.000846912
TDRD9	14	12.1728	4.62665	-1.39562	0.000846912
NHSL2	X	28.3213	10.7707	-1.39478	0.000846912
ARHGAP21	10	40.2046	15.2971	-1.3941	0.000846912
TRIO	5	40.4416	15.3873	-1.3941	0.00152971
IKZF4	12	3.96412	1.51134	-1.39117	0.00331101
ST3GAL1	8	38.2625	14.599	-1.39006	0.00152971
LTF	3	201.135	76.7789	-1.38938	0.000846912
HIP1	7	16.9773	6.48406	-1.38864	0.000846912
NUS1	6	29.6281	11.326	-1.38733	0.00383479
SELL	1	564.253	215.949	-1.38565	0.00215654
MIER1	1	41.1318	15.7441	-1.38544	0.000846912
RASSF2	20	263.148	100.787	-1.38456	0.000846912
CD46	1	197.51	75.6946	-1.38366	0.00152971
AKAP13	15	95.753	36.7254	-1.38254	0.000846912
SEC24A	5	13.9063	5.33577	-1.38197	0.000846912
PKP4	2	16.8442	6.46736	-1.38101	0.000846912
GOLM1	9	45.0336	17.2919	-1.3809	0.000846912
CRISP3	6	12.4636	4.78661	-1.38065	0.00152971
PTAR1	9	16.4422	6.3147	-1.38061	0.000846912
ZKSCAN2	16	1.48555	0.571012	-1.3794	0.00633704
SLC11A2	12	31.3243	12.0438	-1.37899	0.00807366
UHRF1BP1L	12	40.6417	15.6283	-1.3788	0.000846912
DDX17	22	302.747	116.498	-1.37781	0.00383479
ZXDB	X	2.33242	0.89781	-1.37735	0.000846912
IRS2	13	60.0291	23.1084	-1.37725	0.000846912
RREB1	6	28.1113	10.8358	-1.37535	0.000846912
GRHL1	2	66.4843	25.7042	-1.37101	0.000846912
FAM13B	5	29.8345	11.5377	-1.37063	0.00807366
TLR5	1	42.4664	16.4253	-1.3704	0.00435427
SYK	9	263.712	102.008	-1.37028	0.00286625
SMG1	16	30.6006	11.854	-1.36819	0.00152971
KBTBD2	7	33.8364	13.1131	-1.36756	0.000846912
ANPEP	15	347.448	134.653	-1.36755	0.000846912
QKI	6	240.214	93.1069	-1.36736	0.000846912
NCOA1	2	46.894	18.1969	-1.36571	0.000846912
EIF4G3	1	35.9299	13.9481	-1.36511	0.000846912
SH2B3	12	161.59	62.7904	-1.36372	0.000846912
KIAA0100	17	114.056	44.3451	-1.3629	0.000846912
PRKCB	16	217.693	84.6616	-1.36251	0.000846912
WHSC1L1	8	49.7906	19.3986	-1.35992	0.0076492
FOXJ3	1	24.8693	9.69391	-1.35922	0.000846912
ANKFY1	17	43.4693	16.9543	-1.35835	0.000846912
KIAA0513	16	109.822	42.8373	-1.35823	0.00435427
SEC24D	4	34.901	13.6215	-1.35739	0.00435427
PRKX	X	33.4955	13.0779	-1.35684	0.00633704
PUM2	2	69.6678	27.2362	-1.35496	0.000846912
FGD6	12	6.70387	2.62531	-1.35251	0.000846912
SNX30	9	38.2666	14.9917	-1.35192	0.00152971
STAG2	X	82.2161	32.3187	-1.34705	0.000846912
MIB1	18	13.5768	5.3414	-1.34586	0.000846912
NR4A2	2	10.5041	4.13739	-1.34416	0.00677823
DYNC1LI2	16	50.0692	19.7331	-1.3433	0.00887865
FRYL	4	21.2554	8.38164	-1.34253	0.00215654
WDR11	10	82.9806	32.7495	-1.3413	0.000846912
KMT2A	11	17.5409	6.92417	-1.34101	0.000846912
MTMR9	8	7.62909	3.01194	-1.34082	0.000846912
AHCYL2	7	17.0948	6.75056	-1.34048	0.000846912
FLNB	3	9.14487	3.61242	-1.34	0.000846912
SYNE3	14	22.9705	9.09895	-1.33601	0.000846912
MFHAS1	8	14.8671	5.88998	-1.33579	0.00331101
SCYL2	12	35.9108	14.2302	-1.33546	0.00331101
TNPO1	5	23.9997	9.51351	-1.33496	0.000846912
SMC1A	X	59.6052	23.6512	-1.33353	0.000846912
PTAFR	1	191.861	76.164	-1.33288	0.000846912
ZZEF1	17	38.6919	15.3609	-1.33277	0.00926715
KANSL3	2	29.4568	11.7125	-1.33055	0.000846912
VEZF1	17	48.6257	19.3466	-1.32964	0.000846912
PRKCI	3	14.3055	5.69237	-1.32947	0.00152971
ATRX	X	38.598	15.3765	-1.3278	0.00677823
VEZT	12	31.4547	12.5328	-1.32757	0.0076492
MALT1	18	39.7891	15.8801	-1.32515	0.000846912
CLEC4F	2	10.644	4.25268	-1.3236	0.00152971
SECISBP2L	15	20.3137	8.11643	-1.32354	0.000846912
TTC3	21	43.9207	17.5556	-1.32297	0.000846912
NID1	1	32.4023	12.955	-1.32259	0.000846912
TLR2	4	7.05914	2.82508	-1.3212	0.00719947
RNF169	11	19.1596	7.6791	-1.31906	0.000846912
YOD1	1	7.89299	3.16374	-1.31894	0.00435427
SOS2	14	49.3246	19.8351	-1.31425	0.000846912
PRKRIR	11	47.8198	19.2513	-1.31265	0.00383479
KIAA1211	4	1.56655	0.631714	-1.31025	0.00534562
SLA	8	94.5884	38.1455	-1.31015	0.000846912
PHTF2	7	19.0231	7.68962	-1.30677	0.000846912
PDLIM5	4	63.3953	25.6358	-1.30622	0.00275818
PIK3R5	17	150.719	60.9562	-1.30601	0.00152971
CEP97	3	1.89049	0.764796	-1.30562	0.00331101
MED13	17	22.1879	8.97805	-1.3053	0.000846912
VPS13C	15	44.7601	18.1261	-1.30414	0.00584627
SLC12A7	5	74.9553	30.3587	-1.30392	0.000846912
USP19	3	51.1984	20.742	-1.30354	0.00383479
TLR6	4	70.2471	28.483	-1.30234	0.000846912
KIAA1033	12	85.9195	34.8769	-1.30071	0.000846912
AREL1	14	35.0818	14.2607	-1.29868	0.00486026
YPEL2	17	42.7441	17.386	-1.2978	0.000846912
MGA	15	7.44112	3.03136	-1.29555	0.000846912
OSGIN2	8	20.7535	8.45599	-1.29531	0.00534562
FBXO41	2	14.3928	5.86597	-1.29491	0.000846912
WDFY4	10	46.8129	19.1197	-1.29185	0.00331101
DDX3X	X	228.109	93.2695	-1.29025	0.000846912
PPTC7	12	43.0541	17.6099	-1.28976	0.000846912
OSTM1	6	58.4602	23.9205	-1.28921	0.000846912
ZFY	Y	8.22713	3.3678	-1.28858	0.00383479
DENND1B	1	5.92497	2.42647	-1.28795	0.000846912
MTMR12	5	26.181	10.7248	-1.28757	0.00677823
ANXA3	4	15.8206	6.48184	-1.28733	0.00435427
NAMPT	7	164.417	67.3947	-1.28665	0.000846912
NFYA	6	22.2305	9.11308	-1.28653	0.000846912
PIK3AP1	10	247.627	101.541	-1.2861	0.000846912
SNX29	16	24.555	10.0705	-1.28589	0.000846912
GLE1	9	32.793	13.4526	-1.2855	0.00926715
GEMIN4	17	9.04307	3.71033	-1.28526	0.00275818
CNTRL	9	41.3647	16.9956	-1.28324	0.00584627
FES	15	353.515	145.274	-1.28299	0.00152971
IPO8	12	27.8318	11.4492	-1.28149	0.000846912
CHRNA10	11	40.3914	16.62	-1.28113	0.00152971
FBXO16	8	22.7724	9.37328	-1.28066	0.00275818
LPAR5	12	7.7975	3.21123	-1.27989	0.000846912
DDX3Y	Y	56.1956	23.1445	-1.27979	0.000846912
ZKSCAN1	7	25.9857	10.7027	-1.27975	0.00152971
TRPS1	8	22.823	9.40829	-1.27849	0.000846912
IREB2	15	43.788	18.0738	-1.27664	0.000846912
MYD88	3	414.021	170.902	-1.27654	0.000846912
DLG1	3	25.3219	10.4558	-1.27609	0.00215654
ACSL1	4	141.831	58.602	-1.27515	0.000846912
AFTPH	2	67.7267	28.0125	-1.27365	0.00152971
TRERF1	6	16.4939	6.82248	-1.27356	0.000846912
TNFRSF10C	8	25.7978	10.6714	-1.27349	0.00677823
BCR	22	38.6194	15.9758	-1.27344	0.00719947
TMEM170B	6	50.0894	20.7223	-1.27332	0.000846912
AHNAK	11	403.389	166.906	-1.27314	0.000846912
ECE1	1	103.635	42.8851	-1.27297	0.000846912
DIP2A	21	36.7446	15.2224	-1.27134	0.00331101
OAS3	12	129.024	53.5796	-1.26788	0.000846912
ZNF148	3	18.5086	7.69177	-1.26681	0.000846912
HPS3	3	40.1139	16.6804	-1.26595	0.00215654
LIMD1	3	19.7923	8.23199	-1.26563	0.00435427
NARS	18	175.84	73.1468	-1.2654	0.00584627
GNB4	3	53.1513	22.1129	-1.26522	0.00383479
IPO7	11	36.9947	15.3934	-1.26501	0.00534562
PCSK5	9	9.99446	4.16543	-1.26266	0.000846912
JADE2	5	23.6679	9.8686	-1.26202	0.000846912
TMEM30A	6	111.141	46.3435	-1.26196	0.000846912
HS2ST1	1	16.946	7.06711	-1.26176	0.00849605
RBPJ	4	54.8011	22.858	-1.26151	0.00275818
MBNL1	3	353.897	147.678	-1.26088	0.00435427
CCNY	10	276.217	115.381	-1.2594	0.000846912
RIC1	9	38.9702	16.282	-1.2591	0.000846912
NCAPD2	12	33.6296	14.0653	-1.25759	0.000846912
HDLBP	2	132.138	55.2763	-1.25731	0.00215654
SLC7A1	13	6.96661	2.91664	-1.25615	0.00486026
PIK3CG	7	36.9451	15.4754	-1.25541	0.00152971
UTRN	6	97.0268	40.6536	-1.255	0.00435427
OGT	X	101.543	42.5642	-1.25437	0.000846912
NUMB	14	254.738	106.922	-1.25245	0.000846912
OR56B1	11	367.98	154.487	-1.25214	0.00887865
KIF13A	6	45.7108	19.1953	-1.25178	0.00969007
KDM2A	11	96.9369	40.7152	-1.25148	0.000846912
GCLC	6	27.8252	11.6908	-1.25102	0.00331101
FAM91A1	8	40.3691	16.9627	-1.25089	0.000846912
ZSWIM6	5	32.36	13.6108	-1.24946	0.00584627
UBE3C	7	48.276	20.3226	-1.24822	0.000846912
ASPH	8	18.1894	7.65908	-1.24786	0.000846912
SCAMP1	5	26.7597	11.2871	-1.24539	0.000846912
KAT2B	3	32.8203	13.8491	-1.2448	0.00969007
CXCL16	17	99.1618	41.8585	-1.24426	0.00354856
RAF1	3	118.415	49.9895	-1.24416	0.005392
USP28	11	11.7536	4.96246	-1.24397	0.000846912
DGKD	2	68.1073	28.7857	-1.24246	0.000846912
PDPR	16	18.7634	7.93183	-1.2422	0.000846912
CSGALNACT1	8	6.95944	2.94256	-1.2419	0.00584627
STAT5B	17	95.6397	40.4429	-1.24172	0.000846912
SMCHD1	18	74.4707	31.4972	-1.24145	0.000846912
TET2	4	38.964	16.4827	-1.24119	0.000846912
MBP	18	122.725	51.9266	-1.24088	0.00331101
ARID1A	1	78.7868	33.3476	-1.24037	0.000846912
WAC	10	195.163	82.631	-1.23992	0.000846912
PCNX	14	28.5	12.0752	-1.23892	0.000846912
SSH2	17	83.7526	35.5152	-1.2377	0.000846912
PHF3	6	38.2281	16.225	-1.23642	0.00534562
TBK1	12	34.5342	14.6608	-1.23606	0.00807366
ITPK1	14	231.09	98.1619	-1.23522	0.000846912
TRIM33	1	20.8392	8.85392	-1.23491	0.000846912
CEP350	1	25.8483	10.9835	-1.23474	0.00887865
TGFBRAP1	2	21.9899	9.35176	-1.23353	0.000846912
STX11	6	303.952	129.369	-1.23235	0.00807366
SLC16A7	12	7.99131	3.40169	-1.23218	0.00534562
BAZ1A	14	65.427	27.8762	-1.23085	0.00849605
BCL6	3	129.764	55.3123	-1.23022	0.000846912
HELZ	17	25.1554	10.7248	-1.22992	0.000846912
ACPP	3	114.05	48.6552	-1.22901	0.00275818
SETX	9	65.3985	27.9105	-1.22845	0.00215654
TNPO2	19	18.4953	7.89581	-1.228	0.000846912
ZBTB38	3	15.7985	6.74912	-1.22702	0.00331101
SMAP2	1	395.71	169.227	-1.22548	0.00719947
RICTOR	5	11.1426	4.76707	-1.22491	0.000846912
USP48	1	44.7789	19.1634	-1.22447	0.00633704
ATF7IP	12	28.4657	12.187	-1.22388	0.000846912
CNOT6L	4	32.691	13.9993	-1.22354	0.00969007
VPS36	13	41.5293	17.7871	-1.2233	0.00677823
IDE	10	14.7138	6.3099	-1.22148	0.00584627
CLIC4	1	57.395	24.6184	-1.22119	0.00807366
KAT6A	8	24.2443	10.4009	-1.22093	0.00887865
KDM7A	7	23.4315	10.058	-1.2201	0.000846912
FAR1	11	85.3953	36.6659	-1.21972	0.000846912
SAMD8	10	12.8385	5.51665	-1.21862	0.000846912
P2RX7	12	48.939	21.0502	-1.21715	0.000846912
RNF41	12	59.5896	25.6647	-1.21528	0.000846912
ETS2	21	62.4871	26.9526	-1.21313	0.00383479
LARP4	12	12.6341	5.4498	-1.21304	0.00275818
WDR7	18	13.882	5.99231	-1.21203	0.00331101
MAP2K4	17	21.9829	9.48979	-1.21194	0.00152971
FBXO38	5	20.407	8.81159	-1.21159	0.00331101
VPS13B	8	10.0531	4.34245	-1.21107	0.00152971
CBL	11	36.2009	15.6429	-1.21052	0.00486026
CASP8AP2	6	9.8156	4.24366	-1.20977	0.00275818
KIAA1147	7	9.1613	3.96256	-1.20912	0.00152971
PATL1	11	55.9259	24.2104	-1.20789	0.000846912
AKT2	19	149.723	64.9006	-1.206	0.00858664
HIVEP2	6	5.108	2.21428	-1.20592	0.000846912
CLINT1	5	94.8042	41.1074	-1.20555	0.00486026
YWHAZ	8	596.582	258.702	-1.20543	0.00435427
ZNF281	1	14.7563	6.40077	-1.20501	0.000846912
FBXO34	14	23.6519	10.2618	-1.20466	0.00534562
PPIG	2	67.3861	29.2395	-1.20453	0.00435427
HMGCR	5	42.7827	18.5751	-1.20366	0.00435427
IKZF1	7	144.732	62.8443	-1.20353	0.000846912
FBXO18	10	53.4557	23.2172	-1.20315	0.00849605
CCNG1	5	55.1757	23.966	-1.20304	0.00275818
GNG12	1	1.92676	0.836922	-1.20301	0.00368811
G3BP2	4	90.7555	39.428	-1.20276	0.00849605
NIN	14	95.4647	41.4848	-1.20239	0.000846912
SEC31A	4	122.625	53.2892	-1.20233	0.00215654
BTAF1	10	38.5751	16.7783	-1.20108	0.000846912
KIAA0232	4	22.7679	9.90685	-1.2005	0.000846912
SCRN1	7	27.9494	12.1796	-1.19835	0.000846912
ARHGEF40	14	68.065	29.6788	-1.19748	0.00331101
SLC6A6	3	98.2634	42.8629	-1.19692	0.0076492
SUCO	1	13.6384	5.95048	-1.1966	0.000846912
ANKIB1	7	22.1376	9.65885	-1.19657	0.00215654
PARP4	13	70.8027	30.8941	-1.19647	0.00152971
UHMK1	1	44.3873	19.3753	-1.19593	0.000846912
DCAF5	14	53.6065	23.4002	-1.19589	0.00926715
ADCY7	16	261.881	114.318	-1.19586	0.000846912
PELI1	2	44.9755	19.6443	-1.19503	0.000846912
USP22	17	77.3414	33.7842	-1.19489	0.00152971
H6PD	1	35.071	15.3284	-1.19407	0.00435427
NR3C1	5	43.4721	19.0063	-1.19361	0.000846912
KAT7	17	27.3039	11.9423	-1.19303	0.0076492
ELMSAN1	14	34.6086	15.1409	-1.19268	0.00719947
SLC12A6	15	51.8379	22.6966	-1.19153	0.000846912
EML4	2	24.6412	10.8064	-1.18919	0.00215654
KIAA0040	1	44.6545	19.5849	-1.18906	0.000846912
RAB6A	11	123.446	54.1634	-1.18849	0.000846912
AGTPBP1	9	76.3426	33.6148	-1.18339	0.000846912
RUNX3	1	87.4029	38.4976	-1.18291	0.0076492
KMT2E	7	54.839	24.1568	-1.18278	0.00435427
JAK1	1	177.762	78.402	-1.18099	0.00275818
ANTXR2	4	76.8275	33.8936	-1.18061	0.000846912
EFR3A	8	39.7552	17.5399	-1.1805	0.00383479
OSBPL8	12	93.5269	41.2737	-1.18016	0.000846912
NHS	X	2.81344	1.24195	-1.17973	0.000846912
CPNE8	12	20.3357	8.97745	-1.17964	0.00331101
MAN1A2	1	16.7059	7.37557	-1.17953	0.000846912
N4BP2	4	5.05567	2.23251	-1.17923	0.00486026
ASAP1	8	75.4694	33.3331	-1.17894	0.00534562
FAM135A	6	8.91964	3.94006	-1.17877	0.000846912
PDS5A	4	42.7607	18.8916	-1.17854	0.00534562
APPL1	3	30.3718	13.4244	-1.17788	0.000846912
SP1	12	58.7643	25.9803	-1.17752	0.00435427
PTPRJ	11	115.332	51.0074	-1.17701	0.00534562
BICD2	9	91.2016	40.3403	-1.17684	0.00887865
WWC2	4	5.12248	2.26599	-1.1767	0.000846912
VOPP1	7	51.3971	22.7473	-1.17599	0.00534562
SLC8A1	2	38.4513	17.0442	-1.17375	0.000846912
PYGO2	1	108.603	48.1728	-1.17277	0.00887865
CNOT2	12	53.5937	23.774	-1.17268	0.00807366
LRRFIP1	2	262.037	116.279	-1.17218	0.00677823
ACTN1	14	198.836	88.2468	-1.17196	0.00584627
EHD3	2	25.9816	11.5362	-1.17133	0.000846912
SLC25A36	3	27.7395	12.3176	-1.17122	0.00331101
ATF2	2	25.8708	11.5091	-1.16855	0.000846912
BRWD3	X	14.4006	6.40676	-1.16846	0.000846912
HGSNAT	8	55.0954	24.5497	-1.16623	0.00152971
DNM1L	12	48.4826	21.61	-1.16577	0.00331101
FAM49A	2	67.1796	29.9537	-1.16529	0.00719947
GALNT1	18	67.2745	30.0015	-1.16503	0.00275818
CEP152	15	4.61226	2.05841	-1.16394	0.00331101
WSB2	12	62.412	27.8724	-1.16299	0.00633704
STK17B	2	209.867	93.7709	-1.16227	0.000846912
ZBTB16	11	12.382	5.53271	-1.16218	0.00435427
WDFY1	2	54.8751	24.5222	-1.16206	0.00215654
XPO7	8	47.2387	21.1147	-1.16172	0.000846912
MYO1C	17	14.5216	6.49103	-1.16168	0.00275818
AATK	17	7.54844	3.37445	-1.16153	0.00926715
CBFA2T3	16	66.2749	29.6451	-1.16067	0.00887865
MAPK1	22	186.046	83.2478	-1.16018	0.00849605
SPG11	15	61.6249	27.6022	-1.15873	0.000846912
DENND5A	11	156.291	70.0058	-1.15868	0.000846912
SSFA2	2	73.2503	32.863	-1.15637	0.00152971
MTMR3	22	66.8775	30.0097	-1.15609	0.000846912
ADRBK2	22	66.7211	29.947	-1.15573	0.00152971
TMEM127	2	139.478	62.6058	-1.15567	0.00926715
TSC1	9	12.15	5.46176	-1.15352	0.00383479
KIF5B	10	70.0899	31.5469	-1.15171	0.00383479
DPP8	15	25.1134	11.3063	-1.15133	0.000846912
CLCN5	X	4.88995	2.20163	-1.15125	0.00849605
CLTCL1	22	5.31101	2.39122	-1.15124	0.00677823
SLC12A2	5	2.33698	1.05232	-1.15107	0.00849605
KIF21B	1	11.2625	5.07184	-1.15094	0.000846912
LPCAT2	16	66.9879	30.1673	-1.15091	0.00486026
ZFYVE26	14	12.1946	5.49218	-1.15079	0.000846912
MTMR10	15	32.6747	14.7203	-1.15037	0.000846912
EPG5	18	11.4326	5.15089	-1.15026	0.000846912
TLR7	X	43.3908	19.5616	-1.14936	0.00427575
CREBBP	16	67.4471	30.4071	-1.14935	0.000846912
DCHS1	11	1.0493	0.473064	-1.14931	0.00152971
CRIP3	6	26.6159	12.0006	-1.14918	0.000846912
CIZ1	9	85.8998	38.7308	-1.14917	0.00807366
RBM47	4	91.3954	41.2093	-1.14915	0.000846912
ITPR1	3	15.441	6.96915	-1.14771	0.00152971
MADD	11	67.4245	30.4389	-1.14736	0.00152971
LGALS8	1	90.3858	40.8075	-1.14726	0.00807366
FAM126B	2	9.45313	4.26793	-1.14726	0.00534562
PTP4A2	1	458.327	206.956	-1.14705	0.000846912
SNX13	7	29.8909	13.4982	-1.14694	0.000846912
EFCAB14	1	78.7906	35.6275	-1.14503	0.00584627
SHPRH	6	5.9645	2.70263	-1.14204	0.00275818
ARID2	12	7.5728	3.4319	-1.14182	0.00152971
USP32	17	41.1852	18.6789	-1.14072	0.000846912
SASH1	6	7.8649	3.56757	-1.14049	0.000846912
MYO5A	15	36.688	16.6458	-1.14015	0.000846912
ACAP2	3	70.5143	32.0218	-1.13886	0.000846912
LRRK2	12	91.0058	41.3365	-1.13854	0.000846912
NKTR	3	27.9199	12.6821	-1.1385	0.000846912
TMX3	18	35.1394	15.9665	-1.13804	0.00152971
MYB	6	5.30533	2.41087	-1.13789	0.00486026
EREG	4	4.94435	2.24702	-1.13777	0.00331101
MAP3K1	5	71.0889	32.3075	-1.13776	0.000846912
BAZ2A	12	71.9563	32.7037	-1.13767	0.000846912
RFX7	15	7.91337	3.59832	-1.13697	0.000846912
DYRK1A	21	57.714	26.2558	-1.13628	0.000846912
MCU	10	18.0012	8.1929	-1.13565	0.00152971
CXCR2	2	16.2337	7.38913	-1.13552	0.0029587
GNS	12	255.985	116.523	-1.13545	0.000846912
DMTF1	7	35.9806	16.3799	-1.13529	0.000846912
CPEB2	4	9.41359	4.28677	-1.13485	0.00275818
ADAR	1	187.84	85.5707	-1.13432	0.000846912
ESYT2	7	64.2375	29.2687	-1.13406	0.000846912
SIK3	11	52.1816	23.7777	-1.13393	0.00215654
DYM	18	48.6616	22.1761	-1.13378	0.00435427
CPEB4	5	29.1544	13.2888	-1.1335	0.00152971
ABR	17	126.33	57.6563	-1.13165	0.00215654
PTBP3	9	87.9405	40.1388	-1.13153	0.000846912
RNF13	3	154.81	70.6911	-1.1309	0.00152971
DNAJC10	2	65.4054	29.901	-1.12922	0.00331101
PKN2	1	23.0346	10.533	-1.12889	0.00152971
PTGS1	9	168.179	76.923	-1.12851	0.000846912
TLR4	9	144.267	66.0004	-1.12819	0.000846912
SLCO3A1	15	98.5353	45.1332	-1.12645	0.00215654
MMP9	20	11.0493	5.06286	-1.12593	0.000846912
PI4KA	22	65.1852	29.8761	-1.12555	0.000846912
FAM107B	10	98.6466	45.2189	-1.12534	0.00887865
PRPF40A	2	73.861	33.8727	-1.12469	0.000846912
DMXL2	15	109.832	50.3787	-1.12441	0.000846912
CYLD	16	103.097	47.3016	-1.12403	0.000846912
NOTCH1	9	37.1395	17.052	-1.12301	0.000846912
DCAF12	9	44.1519	20.2768	-1.12265	0.00215654
POLDIP3	22	95.3355	43.8208	-1.1214	0.00719947
PRPF8	17	92.1487	42.3637	-1.12114	0.00486026
PPP1R12A	12	61.5496	28.3105	-1.12041	0.000846912
SCARB2	4	71.9331	33.0906	-1.12023	0.000846912
EPB41	1	57.1359	26.2942	-1.11966	0.00969007
SRP72	4	94.8683	43.6722	-1.11921	0.00719947
RRM2B	8	18.6955	8.60638	-1.11921	0.000846912
DAPK1	9	92.5233	42.5937	-1.11918	0.00849605
VWF	12	7.23258	3.32966	-1.11914	0.00215654
STK38L	12	53.6291	24.6978	-1.11863	0.0076492
ADD3	10	134.123	61.7925	-1.11806	0.00807366
PAPSS1	4	63.5066	29.259	-1.11803	0.00677823
ITGA4	2	227.058	104.684	-1.11702	0.000846912
EXOC4	7	45.3763	20.9315	-1.11627	0.00383479
CYTIP	2	95.9179	44.2483	-1.11618	0.000846912
DHRSX	X	88.9418	41.0491	-1.11551	0.00383479
TRAK1	3	58.4027	26.9766	-1.11433	0.00275818
HIF1A	14	75.0278	34.6597	-1.11417	0.00152971
PRDM4	12	20.5893	9.51351	-1.11385	0.00152971
ZBTB41	1	2.30699	1.06686	-1.11263	0.00331101
KCTD20	6	87.539	40.4848	-1.11255	0.00486026
LRP1	12	202.678	93.7497	-1.1123	0.000846912
IKBKE	1	92.8034	42.9277	-1.11227	0.000846912
GLG1	16	102.034	47.2394	-1.11099	0.000846912
ZNF185	X	120.366	55.7489	-1.11041	0.000846912
KLHL15	X	4.29866	1.9912	-1.11025	0.000846912
IL10RA	11	314.027	145.595	-1.10893	0.000846912
SREBF2	22	55.8567	25.9298	-1.10712	0.000846912
SEZ6L	22	5.24457	2.43587	-1.10639	0.00584627
TFEC	7	49.1426	22.8295	-1.10607	0.00383479
ITGB1	10	279.437	129.904	-1.10508	0.00275818
XPO4	13	5.76973	2.68244	-1.10496	0.000846912
TGFBR1	9	23.948	11.1348	-1.10483	0.000846912
OTUD4	4	21.6831	10.0874	-1.10401	0.000846912
FGFR1	8	2.32388	1.08147	-1.10355	0.00926715
CLIP1	12	52.0585	24.2285	-1.10343	0.000846912
CD226	18	38.5663	17.9703	-1.10173	0.00215654
DCTN4	5	28.4476	13.2569	-1.10157	0.000846912
ANO6	12	86.2251	40.2198	-1.1002	0.000846912
MAN2B2	4	54.6331	25.4946	-1.09958	0.00215654
RFWD3	16	8.8751	4.14399	-1.09874	0.00152971
PHF20L1	8	48.184	22.5073	-1.09816	0.0076492
PAXBP1	21	27.8029	12.9924	-1.09756	0.00584627
CCSER2	10	14.2434	6.65732	-1.09728	0.00584627
AP5B1	11	79.433	37.1382	-1.09683	0.00275818
PLXDC2	10	85.7847	40.1142	-1.09661	0.00534562
STT3B	3	97.0472	45.3841	-1.0965	0.00926715
UBA2	19	86.6579	40.5463	-1.09576	0.00435427
PCMTD2	20	47.2752	22.1229	-1.09554	0.00152971
CBWD2	2	32.9895	15.4475	-1.09463	0.000846912
SLC40A1	2	92.5853	43.3745	-1.09394	0.0076492
IQGAP2	5	86.6885	40.6217	-1.09359	0.000846912
CELF1	11	57.9873	27.1727	-1.09358	0.00331101
SRPK1	6	12.3302	5.78122	-1.09275	0.00926715
TNS1	2	7.46914	3.5029	-1.09239	0.00152971
FAM46A	6	17.3827	8.15332	-1.0922	0.000846912
PDE3B	11	9.85693	4.62629	-1.09128	0.000846912
ZNF398	7	5.74483	2.69674	-1.09105	0.00435427
RFX5	1	65.0114	30.5219	-1.09085	0.00215654
DOCK8	9	162.876	76.4691	-1.09082	0.000846912
RP2	X	52.4392	24.6218	-1.09071	0.000846912
FGD4	12	19.914	9.35425	-1.09009	0.000846912
MTDH	8	125.145	58.8068	-1.08954	0.00152971
RASSF3	12	177.159	83.2615	-1.08932	0.000846912
VAV3	1	20.4385	9.60632	-1.08923	0.000846912
MED23	6	15.1371	7.1202	-1.0881	0.00215654
SPIN1	9	20.4891	9.64078	-1.08764	0.00849605
SMAD1	4	8.24243	3.87965	-1.08714	0.00887865
CCNT1	12	9.6503	4.54248	-1.0871	0.00152971
ZNF236	18	3.892	1.8332	-1.08615	0.000846912
ULK2	17	24.1413	11.3765	-1.08545	0.000846912
ZNF618	9	2.23101	1.05175	-1.08491	0.00887865
SULT1B1	4	10.3929	4.90008	-1.08472	0.000846912
IL6ST	5	29.5325	13.9264	-1.08448	0.00215654
CRIPAK	4	16.7123	7.88255	-1.08418	0.00152971
APAF1	12	63.3482	29.8825	-1.084	0.00435427
SNAP23	15	235.478	111.079	-1.084	0.000846912
ITGAV	2	10.2465	4.83668	-1.08304	0.000846912
SMARCD1	12	39.2597	18.5323	-1.08301	0.0076492
GUCY1A3	4	9.57677	4.52267	-1.08236	0.00215654
SPTBN1	2	12.644	5.97271	-1.08199	0.00215654
ZBTB44	11	20.4576	9.66554	-1.08171	0.000846912
ARID3B	15	13.8732	6.56478	-1.07948	0.00807366
JAK2	9	77.8945	36.8732	-1.07895	0.00534562
RAB11FIP1	8	80.3821	38.064	-1.07845	0.000846912
PLXNC1	12	115.308	54.6304	-1.07771	0.000846912
MKLN1	7	13.5152	6.40644	-1.07699	0.00275818
SLC4A7	3	4.72517	2.24041	-1.0766	0.000846912
CD84	1	24.653	11.6986	-1.07542	0.000846912
TPP1	11	391.381	186.065	-1.07277	0.000846912
DENND3	8	75.6446	35.994	-1.07148	0.00152971
INPP4A	2	53.8811	25.6394	-1.07142	0.000846912
APP	21	266.95	127.03	-1.0714	0.00152971
CYSLTR2	13	6.99359	3.32801	-1.07137	0.00383479
KIAA0430	16	40.7253	19.3813	-1.07126	0.00331101
VCAN	5	970.204	462.527	-1.06875	0.00435427
AMER1	X	1.8645	0.889628	-1.06751	0.00807366
GPATCH8	17	23.314	11.1252	-1.06736	0.000846912
EP300	22	37.9369	18.1056	-1.06717	0.000846912
CAMKK2	12	85.6722	40.8885	-1.06713	0.000846912
PAG1	8	17.5069	8.35672	-1.06691	0.000846912
SNTB1	8	54.8025	26.1624	-1.06674	0.000846912
IARS2	1	56.202	26.8433	-1.06606	0.00331101
SS18	18	39.6053	18.9274	-1.06522	0.000846912
SLC2A3	12	132.828	63.4824	-1.06513	0.000846912
NEK7	1	55.8741	26.7167	-1.06444	0.000846912
CASC4	15	61.7877	29.5524	-1.06405	0.00486026
TBC1D9	4	41.6395	19.9215	-1.06363	0.00383479
UTY	Y	10.5654	5.05636	-1.06317	0.00331101
RALGAPB	20	20.9519	10.029	-1.0629	0.00435427
PLCG1	20	20.9519	10.029	-1.0629	0.00435427
REL	2	30.4539	14.5862	-1.06202	0.000846912
DUSP1	5	729.743	349.563	-1.06184	0.000846912
RAD51D	17	43.5882	20.8947	-1.0608	0.00719947
ACLY	17	84.8988	40.7255	-1.05981	0.000846912
DOCK2	5	253.759	121.743	-1.05962	0.000846912
SATB1	3	75.3622	36.1561	-1.0596	0.000846912
BDP1	5	10.2228	4.90457	-1.05959	0.000846912
SAMD9	7	86.9104	41.698	-1.05955	0.000846912
GOLGA1	9	13.7356	6.59181	-1.05918	0.00331101
TUBA1A	12	475.491	228.198	-1.05913	0.000846912
PPP1R15B	1	45.4558	21.8223	-1.05866	0.00215654
GRB2	17	606.057	291.031	-1.05828	0.00215495
CPT1A	11	78.6583	37.7733	-1.05823	0.000846912
GPD2	2	20.3505	9.77454	-1.05796	0.000846912
UBXN4	2	69.3045	33.2984	-1.0575	0.00152971
STXBP5	6	15.5232	7.46032	-1.05711	0.000846912
KLHL12	1	23.6225	11.3528	-1.0571	0.00331101
XXYLT1	3	23.889	11.482	-1.05697	0.000846912
IQSEC1	3	85.4096	41.0569	-1.05677	0.000846912
FGL2	7	911.311	438.15	-1.05652	0.00331101
KLF10	8	135.271	65.0939	-1.05526	0.000846912
ZEB2	2	214.597	103.441	-1.05282	0.00486026
KCNA3	1	10.15	4.89414	-1.05235	0.00719947
NEDD9	6	35.935	17.3276	-1.05232	0.00152971
CORO2A	9	6.37603	3.07656	-1.05134	0.000846912
ADCY9	16	10.8319	5.22814	-1.05092	0.000846912
NCOA6	20	30.0593	14.5154	-1.05022	0.000846912
SPTLC2	14	70.0928	33.8599	-1.04969	0.00486026
NRAS	1	433.931	209.662	-1.0494	0.00940079
CYFIP1	15	97.2404	46.9995	-1.04891	0.000846912
XPO6	16	98.7703	47.7553	-1.04842	0.00926715
EIF2S3L	12	10.1306	4.89968	-1.04796	0.00383479
PHIP	6	15.632	7.56241	-1.04759	0.000846912
HMGXB4	22	13.6352	6.60211	-1.04634	0.00486026
SNX10	7	140.632	68.1614	-1.0449	0.000846912
WDR44	X	15.3103	7.42066	-1.04489	0.00331101
AGO1	1	26.4374	12.8187	-1.04433	0.000846912
CIITA	16	117.838	57.1466	-1.04406	0.00331101
TNS3	7	29.0997	14.1196	-1.0433	0.000846912
ENOX2	X	22.9059	11.1185	-1.04275	0.00534562
EIF5AL1	10	3.81151	1.8502	-1.04268	0.00435427
UBN2	7	4.08444	1.98323	-1.04228	0.000846912
TBCEL	11	9.1042	4.4238	-1.04125	0.000846912
PDP1	8	33.369	16.2353	-1.03937	0.00435427
LPIN1	2	7.25456	3.53073	-1.03892	0.000846912
ORAI2	7	90.9542	44.2674	-1.0389	0.00215654
RTF1	15	37.9817	18.4904	-1.03853	0.000846912
PAN3	13	28.0267	13.6534	-1.03754	0.000846912
EMB	5	106.646	52.0073	-1.03604	0.00152971
ARHGAP26	5	68.342	33.406	-1.03266	0.000846912
ARID1B	6	29.0081	14.1797	-1.03262	0.000846912
ROCK1	18	65.4024	31.9926	-1.03161	0.000846912
USP33	1	46.7822	22.8908	-1.03119	0.00534562
UPF1	19	56.6556	27.7221	-1.03119	0.000846912
PRR14L	22	17.6608	8.64883	-1.02997	0.000846912
KIDINS220	2	46.7547	22.8971	-1.02995	0.00383479
RC3H2	9	17.9592	8.79572	-1.02985	0.000846912
ELF1	13	116.414	57.0348	-1.02935	0.00719947
OXR1	8	40.2372	19.7139	-1.02932	0.000846912
TRIP12	2	87.1285	42.6936	-1.02912	0.000846912
KDM5A	12	26.6153	13.0431	-1.02897	0.000846912
PAK1	11	196.861	96.4974	-1.02862	0.00677823
GNA12	7	38.586	18.96	-1.02512	0.00383479
LANCL1	2	9.4058	4.63776	-1.02012	0.00849605
BTN2A1	6	244.815	120.75	-1.01967	0.00152971
PNISR	6	90.6722	44.7325	-1.01934	0.00275818
ELMO2	20	35.0031	17.2777	-1.01857	0.00152971
SLK	10	31.1951	15.4022	-1.01818	0.000846912
LATS2	13	18.6375	9.20231	-1.01814	0.00486026
DUSP6	12	422.308	208.549	-1.01791	0.00152971
MAP4K4	2	98.9336	48.8639	-1.01769	0.000846912
DNMBP	10	6.1387	3.03224	-1.01755	0.00534562
UBQLN1	9	73.7527	36.4349	-1.01737	0.000846912
NAB1	2	16.8071	8.30399	-1.01719	0.00584627
NUP210	3	63.8066	31.5264	-1.01714	0.000846912
INPP5D	2	137.906	68.1591	-1.01671	0.00331101
ZNF516	18	29.7622	14.7153	-1.01616	0.00152971
ITPRIP	10	33.8227	16.729	-1.01564	0.000846912
KIAA1468	18	26.6745	13.1952	-1.01545	0.00887865
PTGER4	5	78.6485	38.9216	-1.01485	0.00677823
TOR1AIP1	1	75.0185	37.1412	-1.01423	0.00215654
DICER1	14	47.1495	23.3513	-1.01374	0.000846912
SOCS4	14	6.18607	3.06567	-1.01282	0.000846912
HELZ2	20	36.7056	18.1956	-1.01241	0.00215654
JMJD1C	10	32.2077	15.9759	-1.0115	0.000846912
AGO4	1	72.9816	36.2024	-1.01145	0.00926715
CLIP4	2	22.2133	11.0216	-1.01109	0.000846912
LARP1	5	92.6485	46.0216	-1.00946	0.00719947
FAM120A	9	139.102	69.1212	-1.00894	0.000846912
NDC1	1	7.32259	3.63969	-1.00854	0.00677823
IQGAP1	15	321.311	159.781	-1.00787	0.000846912
TLR1	4	74.8582	37.2367	-1.00744	0.0130863
RHOT1	17	57.497	28.601	-1.00742	0.00275818
ACTR2	2	559.477	278.396	-1.00694	0.00383479
EXTL3	8	23.4948	11.7006	-1.00576	0.00383479
RBL2	16	77.3382	38.5207	-1.00555	0.00152971
ZNFX1	20	23.8688	11.8921	-1.00512	0.00331101
CSF2RB	22	124.181	61.8707	-1.00512	0.00969007
MON2	12	19.7659	9.85452	-1.00416	0.00215654
TNFAIP2	14	574.286	286.363	-1.00392	0.000846912
PIK3R1	5	30.8204	15.3773	-1.00309	0.000846912
SYNRG	17	41.7116	20.8151	-1.00282	0.00534562
FAM101A	12	29.1718	14.5668	-1.00189	0.00719947
