# Supplementary material for: Transcriptome profiling of monocytes from XLA patients revealed the innate immune function dysregulation due to the BTK gene expression deficiency
Source: Sci Rep. 2017 Jul 28;7:6836. doi: 10.1038/s41598-017-06342-5 (PMC5533715; doi:10.1038/s41598-017-06342-5)
Supplement: Supplementary file 3 — Supplementary Table S2 [file 41598_2017_6342_MOESM3_ESM.xls]

## Sheet: GO DE protein-coding genes
Transcriptome profiling of monocytes from XLA patients revealed the innate immune function dysregulation due to the BTK gene expression deficiency. Hoda Mirsafian, Adiratna Mat Ripen, Wai-Mun Leong, Chai Teng Chear, Saharuddin Bin Mohamad, Amir Feisal Merican.
Supplementary Table S2: List of GO and KEGG enrichment terms for DE protein-coding genes and DE lncRNAs in primary monocytes of XLA patients compared to healthy subjects.
GO-terms	Numer of enriched genes	P-value	adj.P-value
Upregulated
translation	71	3.3e-17	3.9e-15
oxidative phosphorylation	39	4e-14	3.2e-11
mitochondrial ATP synthesis coupled electron transport	30	4.1e-10	1.6e-07
mitochondrial electron transport, NADH to ubiquinone	18	4.1e-10	1.6e-07
oxidation reduction	77	2.7e-09	9.4e-07
reactive oxygen species metabolic process	17	3.7e-09	1.1e-06
apoptotic process	102	4.1e-09	1.1e-06
programmed cell death	108	1.2e-05	0.00099
regulation of response to stress	75	8.1e-07	0.00075
response to oxidative stress	26	2.3e-05	0.0028
Downregulated
intracellular signaling cascade	122	8.8e-12	3.7e-09
protein kinase cascade	52	7.4e-12	7.9e-08
positive regulation of immune response	31	9.6e-07	0.00035
positive regulation of programmed cell death	47	1.5e-06	0.00038
response to hormone stimulus	39	1.1e-05	0.0016
regulation of apoptosis	68	2.2e-05	0.0029
MAPKKK cascade	23	2.9e-05	0.0032
cell growth	12	3.7e-05	0.0037
positive regulation of gene expression	55	0.00027	0.0022
endocytosis	24	8.3e-05	0.0065

## Sheet: KEGG DE protein-coding genes
Pathway terms	Numer of enriched genes	P-value	adj.P-value
Upregulated
Ribosome	60	6.3e-28	1.2e-20
Oxidative phosphorylation	39	3.4e-17	2.6e-15
Parkinson's disease	38	1.4e-16	5.6e-15
Huntington's disease	43	5.9e-15	2.2e-13
Alzheimer's disease	36	1.7e-11	5.1e-10
Spliceosome	19	5.1e-05	0.0013
Cardiac muscle contraction	14	7.1e-05	0.0051
Downregulated
Fc gamma R-mediated phagocytosis	23	1.1e-07	2.6e-06
Chemokine signaling pathway	32	4.7e-07	9.3e-06
Toll-like receptor signaling pathway	17	3.1e-06	4.3e-05
mTOR signaling pathway	11	5.2e-05	0.00038
Jak-STAT signaling pathway	22	0.00012	0.00071
MAPK signaling pathway	26	0.00043	0.0021
ErbB signaling pathway	21	0.0022	0.002
Insulin signaling pathway	20	0.00051	0.0024
Endocytosis	24	0.00083	0.0038
Regulation of actin cytoskeleton	29	0.0001	0.0045

## Sheet: GO DE lncRNAs
GO-terms	Numer of enriched genes	P-value	adj.P-value
DE annotated lncRNAs
cellular metabolic process	65	6.3e-08	5.24e-06
reproductive process	11	4e-08	2.09e-06
induction of apoptosis by extracellular signals	8	3.7e-06	0.000652
response to hormone stimulus	8	4.1e-06	0.00067
response to endogenous stimulus	8	7.5e-05	0.0096
regulation of cell proliferation	3	0.00061	0.0097
DE novel lincRNAs
regulation of cell differentiation	6	7.3e-06	0.00068
regulation of cell activation	4	3.1e-05	0.0023

## Sheet: KEGG DE lncRNA
Pathway terms	Numer of enriched genes	P-value	adj.P-value
DE annotated lncRNAs
Adherens junction	5	7.1e-09	9.75e-06
Focal adhesion	7	7.1e-09	9.75e-06
Metabolic pathways	10	3.4e-06	0.0002
Cytokine-cytokine receptor interaction	5	5.3e-06	0.00063
Ubiquitin mediated proteolysis	3	0.00041	0.0063
DE novel lincRNAs
Focal adhesion	6	5.3e-06	0.00072
Regulation of actin cytoskeleton	5	2.3e-05	0.00157
Metabolic pathways	5	4.1e-05	0.0052
