# Supplementary material for: Transcriptome profiling of monocytes from XLA patients revealed the innate immune function dysregulation due to the BTK gene expression deficiency
Source: Sci Rep. 2017 Jul 28;7:6836. doi: 10.1038/s41598-017-06342-5 (PMC5533715; doi:10.1038/s41598-017-06342-5)
Supplement: Supplementary file 4 — Supplementary Table S3 [file 41598_2017_6342_MOESM4_ESM.xls]

## Sheet: Sheet1
Transcriptome profiling of monocytes from XLA patients revealed the innate immune function dysregulation due to the BTK gene expression deficiency. Hoda Mirsafian, Adiratna Mat Ripen, Wai-Mun Leong, Chai Teng Chear, Saharuddin Bin Mohamad, Amir Feisal Merican.
Supplementary Table S3: List of DE annotated lncRNAs in primary monocytes of XLA patients compared to healthy subjects.
lncRNA Name	Chromosome	FPKM-Healthy	FPKM-Patinets	log2 (fold-change)	q-value
RMRP	9	6.63546	73.1738	3.46306	0.000847
YTHDF3-AS1	8	0.105048	1.05009	3.3214	0.009267
AP001505.10	21	0.229011	1.96353	3.09996	0.005346
CTB-12A17.2	19	0.564883	4.15868	2.8801	0.000847
SNHG9	16	2.39478	15.6457	2.7078	0.002157
RP1-92O14.3	1	0.137191	0.887144	2.69298	0.006778
LINC01506	9	2.52923	16.0833	2.6688	0.000847
SNHG19	16	1.99338	12.6204	2.66246	0.000847
RP11-297C4.6	16	1.6566	10.1467	2.61472	0.000847
RP11-669M16.1	4	0.236648	1.41391	2.57887	0.003311
RP11-291B21.2	12	0.191131	1.05584	2.46576	0.006337
AC012442.5	2	6.04499	33.1964	2.45721	0.000847
RP11-410L14.2	8	0.588439	3.11348	2.40356	0.006778
PCED1B-AS1	12	2.85035	14.4957	2.34642	0.002157
RP5-1171I10.5	17	8.56208	43.068	2.33058	0.006337
LINC01023	5	0.67313	3.23143	2.26322	0.006778
SNHG8	4	19.6066	93.4341	2.25261	0.000847
RP11-672L10.6	18	0.504262	2.35742	2.22496	0.005846
AC106782.20	16	4.63293	19.6451	2.08417	0.000847
RP13-516M14.1	17	0.73916	3.12512	2.07996	0.000847
RP5-899E9.1	7	0.405633	1.7132	2.07845	0.008879
SNHG6	8	29.5726	116.211	1.97442	0.000847
SNHG5	6	51.7555	202.157	1.96569	0.000847
AC022154.7	19	331.948	1273.91	1.94023	0.000847
RP11-1398P2.1	4	2.65339	10.1417	1.9344	0.000847
HOXB-AS1	17	0.347057	1.27214	1.87402	0.00969
TP53TG1	7	2.39511	8.74862	1.86896	0.000847
CTA-29F11.1	22	1.08188	3.85636	1.8337	0.004354
TOLLIP-AS1	11	0.528472	1.85703	1.8131	0.007649
RP11-295G20.2	1	2.42254	8.31042	1.7784	0.002758
CTC-246B18.10	19	138.734	458.677	1.72516	0.000847
LINC00920	16	0.132636	0.437277	1.72107	0.00969
CTB-50L17.16	19	23.3181	76.2203	1.70872	0.000847
RP11-879F14.1	18	7.10556	22.8448	1.68485	0.000847
CAHM	6	0.554187	1.77142	1.67646	0.008496
LINC01088	4	2.01749	6.34959	1.6541	0.006337
LINC-PINT	7	5.64058	17.1249	1.60218	0.00823115
FLJ44511	7	3.04243	9.23649	1.60212	0.000847
EPB41L4A-AS1	5	8.09109	24.3278	1.5882	0.000847
LINC01003	7	4.20227	12.3802	1.55879	0.000847
LRRC75A-AS1	17	103.969	305.71	1.55601	0.002157
LINC01503	9	4.37042	12.5658	1.52366	0.00486
AC051649.12	11	213.581	606.795	1.50642	0.002157
RP11-162A12.2	18	2.19026	6.04719	1.46516	0.003835
LINC01420	X	4.73941	13.0777	1.46433	0.000847
AP001189.4	11	32.3012	84.9398	1.39485	0.000847
RP1-56K13.3	17	384.531	995.2	1.37189	0.003835
HEIH	5	17.6792	44.436	1.32968	0.006778
AD001527.4	19	52.2792	126.585	1.2758	0.000847
RP11-85B7.5	17	24.6231	58.8617	1.25732	0.000847
RP11-1094M14.11	17	2.86529	6.82755	1.25269	0.005846
AC144831.1	17	37.7989	88.1557	1.22171	0.000847
SCAMP1-AS1	5	2.53512	5.65985	1.15871	0.009267
DANCR	4	5.01543	10.3865	1.05026	0.00149095
GAS5	1	55.2683	111.56	1.0133	0.00274601
CASC8	8	3.54842	0.063915	-5.79488	0.000847
FAM225B	9	2.76506	0.065556	-5.39845	0.000847
RP11-14N7.2	1	4.5988	0.158307	-4.86046	0.006778
RP11-1228E12.1	17	17.4914	0.673903	-4.69796	0.000847
CTD-2331C18.5	11	3.08677	0.143761	-4.42436	0.000847
RP11-244M2.1	18	23.8855	1.23125	-4.27794	0.000847
RP11-498P14.3	9	2.4161	0.19552	-3.62729	0.000847
LINC00115	1	84.2572	6.94845	-3.60004	0.000847
RP11-1223D19.1	2	0.202411	0.018321	-3.46576	0.002157
AC145124.2	8	1.42568	0.136477	-3.38492	0.000847
LINC01347	1	1.10349	0.110021	-3.32622	0.000847
AC096579.13	2	67.9016	7.85069	-3.11255	0.000847
RP4-545C24.1	7	0.835281	0.119885	-2.80061	0.009267
FAM225A	9	2.88302	0.415071	-2.79615	0.000847
RP1-111C20.3	6	175.755	38.1044	-2.20553	0.000847
CTD-2270P14.1	16	25.2213	5.66398	-2.15476	0.00969
MEG3	14	0.587536	0.132241	-2.15151	0.000847
AC073046.25	2	87.6153	20.4003	-2.10259	0.000847
LINC00926	15	3.07217	0.738531	-2.05653	0.002157
AC159540.1	2	0.854071	0.207273	-2.04283	0.002758
HOTAIRM1	7	29.6788	9.13987	-1.69919	0.003835
HYI-AS1	1	22.0722	6.90947	-1.67558	0.00153
CTD-2047H16.3	17	247.087	79.3875	-1.63803	0.004354
RP11-799D4.3	17	578.327	192.083	-1.59015	0.006337
LINC00657	20	296.924	100.944	-1.55654	0.004354
AC007879.2	2	27.7313	9.89716	-1.48643	0.000847
AF127936.7	21	29.7662	10.9513	-1.44257	0.000847
AP000240.9	21	134.737	51.1635	-1.39696	0.000847
RP5-1172N10.4	X	28.9615	11.496	-1.333	0.003835
AF011889.2	X	150.882	59.9486	-1.33162	0.000847
AC096772.6	2	8.80365	3.52059	-1.32229	0.000847
AC108676.1	3	24.1436	9.65629	-1.3221	0.00486
TUG1	22	57.2615	23.6601	-1.27511	0.000847
AC092620.2	2	46.8885	20.3398	-1.20493	0.000847
RP11-875O11.1	8	84.9	37.6905	-1.17156	0.000847
RP11-1024P17.1	3	94.3899	42.471	-1.15215	0.000847
RP11-102F4.2	8	7051.42	3214.24	-1.13344	0.000847
AC004893.11	7	13.6059	6.33346	-1.10316	0.000847
AC005062.2	7	74.3774	35.5367	-1.06556	0.004354
ADAMTSL4-AS1	1	774.882	384.675	-1.01034	0.00153
