# Supplementary material for: Transcriptome profiling of monocytes from XLA patients revealed the innate immune function dysregulation due to the BTK gene expression deficiency
Source: Sci Rep. 2017 Jul 28;7:6836. doi: 10.1038/s41598-017-06342-5 (PMC5533715; doi:10.1038/s41598-017-06342-5)
Supplement: Supplementary file 5 — Supplementary Table S4 [file 41598_2017_6342_MOESM5_ESM.xls]

## Sheet: Sheet1
Transcriptome profiling of monocytes from XLA patients revealed the innate immune function dysregulation due to the BTK gene expression deficiency. Hoda Mirsafian, Adiratna Mat Ripen, Wai-Mun Leong, Chai Teng Chear, Saharuddin Bin Mohamad, Amir Feisal Merican.
Supplementary Table S4: List of DE novel lincRNAs in primary monocytes of XLA patients compared to healthy subjects.
Transcript ID	Coordinate	FPKM-healthy	FPKM-paient	log2(fold-change)	q-value
TCONS_00347815	X:10014980-10015551	0.328617	3.14001	3.25629	0.0008469
TCONS_00335887	9:127423334-127424338	0.210139	1.08451	2.36763	0.0043543
TCONS_00008577	1:146387174-146388092	1.08843	3.58678	1.72044	0.0076492
TCONS_00295657	6:359346-360215	1.48483	4.74063	1.67478	0.0092672
TCONS_00041961	10:129035316-129036770	4.46955	10.062	1.17072	0.0076492
TCONS_00063576	11:57086190-57087643	1.87575	0.066164	-4.82527	0.0058463
TCONS_00090109	13:76592360-76593698	2.5435	0.124231	-4.35572	0.0008469
TCONS_00139067	17:42532730-42533453	6.04171	0.345591	-4.12782	0.0008469
TCONS_00212764	20:45179562-45192881	1.2481	0.095338	-3.71055	0.0008469
TCONS_00086992	13:109424117-109424380	1002.54	82.1261	-3.60968	0.0008469
TCONS_00109575	15:20369804-20376362	0.223018	0.018473	-3.59368	0.0088787
TCONS_00326114	8:114029500-114030153	8.38758	0.868887	-3.27101	0.0008469
TCONS_00134089	17:488985-490396	2.00631	0.391009	-2.35927	0.0008469
TCONS_00030433	1:108091096-108100990	0.24051	0.050152	-2.26171	0.0008469
TCONS_00327731	9:65645189-65664577	1.02763	0.216316	-2.24811	0.0067782
TCONS_00205058	2:157345321-157368674	0.175286	0.039985	-2.13218	0.0027582
TCONS_00032359	10:31586861-31595354	0.24217	0.055692	-2.12048	0.0021565
TCONS_00133967	16:55719783-55720456	3.11836	0.720532	-2.11366	0.0038348
TCONS_00264979	4:143336124-143336701	3.24334	0.823761	-1.97718	0.0048603
TCONS_00205060	2:157392899-157404794	1.31521	0.608531	-1.11189	0.0027582
