# Supplementary material for: Transcriptome profiling of monocytes from XLA patients revealed the innate immune function dysregulation due to the BTK gene expression deficiency
Source: Sci Rep. 2017 Jul 28;7:6836. doi: 10.1038/s41598-017-06342-5 (PMC5533715; doi:10.1038/s41598-017-06342-5)
Supplement: Supplementary file 6 — Supplementary Table S5 [file 41598_2017_6342_MOESM6_ESM.xls]

## Sheet: Sheet1
Transcriptome profiling of monocytes from XLA patients revealed the innate immune function dysregulation due to the BTK gene expression deficiency. Hoda Mirsafian, Adiratna Mat Ripen, Wai-Mun Leong, Chai Teng Chear, Saharuddin Bin Mohamad, Amir Feisal Merican.
Supplementary Table S5: List of co-located protein-coding genes with DE annotated lncRNAs and DE novel lincRNAs in primary monocytes of XLA patients compared to healthy subjects.
lncRNA Name	Chromosome	lncRNA associated genes
RMRP	9	CCDC107
YTHDF3-AS1	8	GGH, NKAIN3
AP001505.10	21	SIK1, HSF2BP
CTB-12A17.2	19	IGFL2,IGFL3
SNHG9	16	HS3ST6, MEIOB
RP1-92O14.3	1	#N/A
LINC01506	9	FOXD4L6, ANKRD20A1
SNHG19	16	NTHL1, PKD1
RP11-297C4.6	16	MYLPF
RP11-669M16.1	4	CPEB2, BOD1L1
RP11-291B21.2	12	KLRK1
AC012442.5	2	BCL2L11, ANAPC1
RP11-410L14.2	8	RPL30
PCED1B-AS1	12	SLC38A2, SLC38A4
RP5-1171I10.5	17	CA4
LINC01023	5	FER, PJA2
SNHG8	4	NDST3, TRAM1L1
RP11-672L10.6	18	YES1
AC106782.20	16	ZNF629
RP13-516M14.1	17	#N/A
RP5-899E9.1	7	TMEM60
SNHG6	8	PDE7A, DNAJC5B
SNHG5	6	NT5E, TBX18
AC022154.7	19	PLA2G4C, CABP5
RP11-1398P2.1	4	FAM53A, NKX1-1
HOXB-AS1	17	RSAD1, MYCBPAP
TP53TG1	7	ABCB1, ABCB4
CTA-29F11.1	22	TRMU, CELSR1
TOLLIP-AS1	11	TOLLIP, MUC5B
RP11-295G20.2	1	EGLN1, SPRTN
CTC-246B18.10	19	#N/A
LINC00920	16	CDH5, BEAN1
CTB-50L17.16	19	CHAF1A, UBXN6
HOTAIRM1	7	HOXA1, SKAP2
RP11-879F14.1	18	SERPINB2
CAHM	6	PARK2, QKI
LINC01088	4	ANXA3, FRAS1
FLJ44511	7	PDGFA, FAM20C
EPB41L4A-AS1	5	DCP2, REEP5
LINC01003	7	ACTR3B
LINC01503	9	LMX1B, MVB12B
AC051649.12	11	CTSD, SYT8
RP11-162A12.2	18	ATP9B, SALL3
LINC01420	X	UBQLN2, SPIN3
AP001189.4	11	ACER3, B3GNT6
RP1-56K13.3	17	KRT25
AD001527.4	19	RBM42
RP11-85B7.5	17	NTN1, STX8
RP11-1094M14.11	17	AATF, C17orf78
AC144831.1	17	#N/A
SCAMP1-AS1	5	DMGDH, ARSB
LRRC75A-AS1	17	TRPV2, ZNF287
HEIH	5	#N/A
LINC00657	20	SRC, NNAT
RP5-1172N10.4	X	DDX3X, USP9X
HYI-AS1	1	#N/A
RP11-1024P17.1	3	TGFBR2, GADL1
AF127936.7	21	#N/A
CTD-2047H16.3	17	#N/A
RP11-799D4.3	17	LHX1
RP1-111C20.3	6	TMEM181, DYNLT1
ADAMTSL4-AS1	1	MCL1
AC005062.2	7	TMEM196
AC004893.11	7	PDAP1
RP11-102F4.2	8	PREX2, SULF1
RP11-875O11.1	8	TNFRSF10B, RHOBTB2
AC092620.2	2	HNMT, THSD7B
TUG1	22	GAL3ST1, PES1, MPST, H1F0, PRR14L
AC108676.1	3	XXYLT1, LSG1
AC096772.6	2	CPO, KLF7
AF011889.2	X	MAMLD1, MAGEA8
AP000240.9	21	N6AMT1
AC007879.2	2	ADAM23, DYTN
AC159540.1	2	CNNM4
LINC00926	15	TCF12, CGNL1
AC073046.25	2	DUSP11, STAMBP
MEG3	14	WARS, SLC25A47
CTD-2270P14.1	16	PDPK1, KCTD5
FAM225A	9	#N/A
RP4-545C24.1	7	TPK1, NOBOX
AC096579.13	2	RPIA
LINC01347	1	CEP170, PLD5
AC145124.2	8	LONRF1, DEFB130
RP11-1223D19.1	2	SH3RF3
LINC00115	1	#N/A
RP11-498P14.3	9	FBP2, HIATL1
RP11-244M2.1	18	PIK3C3
CTD-2331C18.5	11	SDHAF2, PPP1R32
RP11-1228E12.1	17	RPH3AL, DOC2B
RP11-14N7.2	1	PPIAL4B, NBPF8
FAM225B	9	#N/A
CASC8	8	TRIB1, FAM84B
GAS5	1	ZBTB48
LINC-PINT	7	MKLN1, KLF14
DANCR	4	USP46
TCONS_00347815	X	CLCN4
TCONS_00335887	9	RLAGPS1
TCONS_00008577	1	PRKAB2
TCONS_00295657	6	DUSP22, IRF4
TCONS_00041961	10	DOCK1, NPS
TCONS_00205060	2	#N/A
TCONS_00264979	4	INPP4B, IL15
TCONS_00133967	16	CES1, SLC6A2
TCONS_00032359	10	ZEB1,ZNF438
TCONS_00205058	2	ERMN
TCONS_00327731	9	SPATA31A7
TCONS_00030433	1	VAV3, NTNG1
TCONS_00134089	17	FAM101B, VPS53
TCONS_00326114	8	CSMD3
TCONS_00109575	15	#N/A
TCONS_00086992	13	MYO16
TCONS_00212764	20	OCSTAMP, SLC13A3
TCONS_00139067	17	ITGA2B, GPATCH8
TCONS_00090109	13	LMO7, KCTD12
TCONS_00063576	11	APLNR, TNKS1BP1
