# Supplementary material for: Transcriptome profiling of monocytes from XLA patients revealed the innate immune function dysregulation due to the BTK gene expression deficiency
Source: Sci Rep. 2017 Jul 28;7:6836. doi: 10.1038/s41598-017-06342-5 (PMC5533715; doi:10.1038/s41598-017-06342-5)
Supplement: Supplementary file 7 — Supplementary Table S6 [file 41598_2017_6342_MOESM7_ESM.xls]

## Sheet: Sheet1
Transcriptome profiling of monocytes from XLA patients revealed the innate immune function dysregulation due to the BTK gene expression deficiency. Hoda Mirsafian, Adiratna Mat Ripen, Wai-Mun Leong, Chai Teng Chear, Saharuddin Bin Mohamad, Amir Feisal Merican.
Supplementary Table S6: List of co-located DE protein-coding genes with DE annotated lncRNAs and DE novel lincRNAs in primary monocytes of XLA patients compared to healthy subjects.
lncRNA Name	Chromosome	lncRNA expression	lncRNA associated genes	Gene expression
RP11-669M16.1	4	Up	CPEB2	Down
RP5-1172N10.4	X	Down	DDX3X	Down
CAHM	6	Up	QKI	Down
AP001505.10	21	Up	SIK1	Down
LINC00926	15	Down	TCF12	Down
CASC8	8	Down	TRIB1	Down
AC108676.1	3	Down	XXYLT1	Down
RMRP	9	Up	CCDC107	Up
RP11-410L14.2	8	Up	RPL30	Up
AD001527.4	19	Up	RBM42	Up
TUG1	22	Down	MPST	Up
TUG1	22	Down	H1F0	Up
TUG1	22	Down	PRR14L	Down
PcED1B-AS1	12	Up	SLC38A2	Down
HOTAIRM1	7	Down	HoxA1	Up
DANCR	4	Up	USP46	Down
GAS5	1	Up	ZBTB48	Up
LINC-PINT	7	Up	MKLN1	Down
TCONS_00139067	17	Down	GPATCH8	Down
TCONS_00030433	1	Down	VAV3	Down
TCONS_00008577	1	Up	PRKAB2	Down
TCONS_00295657	6	Up	DUSP22	Down
TCONS_00041961	10	Up	DOCK1	Down
