# Supplementary material for: Transcriptome profiling of monocytes from XLA patients revealed the innate immune function dysregulation due to the BTK gene expression deficiency
Source: Sci Rep. 2017 Jul 28;7:6836. doi: 10.1038/s41598-017-06342-5 (PMC5533715; doi:10.1038/s41598-017-06342-5)
Supplement: Supplementary file 8 — Supplementary Table S7 [file 41598_2017_6342_MOESM8_ESM.xls]

## Sheet: Sheet1
Transcriptome profiling of monocytes from XLA patients revealed the innate immune function dysregulation due to the BTK gene expression deficiency. Hoda Mirsafian, Adiratna Mat Ripen, Wai-Mun Leong, Chai Teng Chear, Saharuddin Bin Mohamad, Amir Feisal Merican.
Supplementary Table S7: List of selected DE protein-coding genes and DE lncRNAs for validation by qRT-PCR with their respective primer sequences/assay IDs.
Target ID	Forward Primer	Reverse Primer
TCONS_00041961*	GTGCTTGCCCAGTGTCTCT	CCGGTCCCGCTGTAGAATTTATT
TCONS_00295657*	TCTCTTTCATACCGTTTCATTCCTAAGG	ATTTTATCATGCACCTCATTTCCAGTAGT
TCONS_00298577*	GATTTCCAGCGACTTTGTCAACAC	GGGAAAGACAAGGCAGTAAAGACAT
GAS5*	CAACTTGCCTGGACCAGCTTA	CCTTACCCAAGCAAGTCATCCAT
RMRP*	CGCTGTATGGGAACCTGCATTAT	TCTGGCTCTGGGTCTTGAGA
LINC-PINT*	CGAGGCAAGGAGCTAAAGCA	CCCAACTCTTCTAACTCGTAAAAGCA
HEIH*	TGGGATTTTCCAACCTTGAGATTCT	GCCAGAGACTTGAAAGGAAGCT
DANCR#	Hs03653830_g1 (Taqman gene expression Assay, Invitrogen)
HOTAIRM1#	Hs03296533_g1 (Taqman gene expression Assay, Invitrogen)
SOD1#	Hs00533490_m1(Taqman gene expression Assay, Invitrogen)
TUG1#	Hs04404516_m1 (Taqman gene expression Assay, Invitrogen)
PPIA#	Hs04194521_s1 (Taqman gene expression Assay, Invitrogen)
FCGR2A#	Hs01013401_g1 (Taqman gene expression Assay, Invitrogen)
ATP5D#	Hs00961521_m1 (Taqman gene expression Assay, Invitrogen)
CXCR2#	Hs01891184_s1 (Taqman gene expression Assay, Invitrogen)
BAX#	Hs00180269_m1(Taqman gene expression Assay, Invitrogen)
TLR1#	Hs00413978_m1 (Taqman gene expression Assay, Invitrogen)
TLR5#	Hs01920773_s1 (Taqman gene expression Assay, Invitrogen)
UQCRB#	Hs01890823_s1 (Taqman gene expression Assay, Invitrogen)
MTOR#	Hs00234522_m1 (Taqman gene expression Assay, Invitrogen)
NDUFA1#	Hs00244980_m1 (Taqman gene expression Assay, Invitrogen)
